# Supplementary material for: Widely targeted metabolomics reveal the distribution of primary and secondary metabolites in pomegranate fruit
Source: Food Sci Nutr. 2024 Jun 26;12(9):6648–59. doi: 10.1002/fsn3.4264 (PMC11561811; doi:10.1002/fsn3.4264)
Supplement: Supplementary file 1 — Supplementary Table S1. [file FSN3-12-6648-s006.xlsx]

## Sheet: TableS1
Supplementary table 1 The list of 858 metabolites detected in this study
Index	Compounds	ClassI	ClassII	Peak Area
				Peel-1	Peel-2	Peel-3	Seed-1	Seed-2	Seed-3	Aril-1	Aril-2	Aril-3	mix01	mix02	mix03
MWSmce460	2-Piperidone	Alkaloids	Piperidine alkaloids	345750	413430	280010	392480	372320	413180	54823	149050	61248	915040	888620	865460
MWSmce461	L-Azetidine-2-carboxylic acid	Alkaloids	Alkaloids	508740	602470	569770	372420	390060	458990	702300	610420	455460	648120	563860	581310
pmb0484	Choline	Alkaloids	Alkaloids	847870	1287100	3074500	18741000	17859000	20904000	193980	257530	231020	1364900	1764600	2060000
pme2122	Histamine	Alkaloids	Alkaloids	5552.1	8190.4	5655.9	38497	36674	37757	10609	12372	8668.8	12021	8334.7	8787.9
pmb1096	Indole	Alkaloids	Plumerane	64700	49913	81648	580620	397840	456950	16858	23895	24984	871140	767900	814180
pmp001287	N-Benzylmethylene isomethylamine	Alkaloids	Alkaloids	92940	69248	106540	241940	168230	433980	62864	120240	175620	3997800	3366500	3195900
HJKP000649	N-benzylformamide	Alkaloids	Alkaloids	166470	124470	136230	828510	657820	967680	1288900	1443700	2839400	6435400	6683100	6698200
Hmcp000220	Isopelletierine	Alkaloids	Piperidine alkaloids	1941400	5843200	3716400	7319.9	10348	16401	9	9	9	378210	380070	466330
Lmcp000611	2-Amino-4,5-dihydro-1H-imidazole-4-acetic acid	Alkaloids	Alkaloids	2629900	3520500	3532500	3063600	3819200	3516000	9	9	9	1399900	2017600	1402300
Hmcp000405	Dihydroisopelletierine	Alkaloids	Piperidine alkaloids	1593400	889050	788310	4348300	6476200	5301900	712160	1509300	1461900	5305200	6457200	6135200
Hmmp002124	Indole-3-carboxaldehyde	Alkaloids	Plumerane	165750	176970	264190	870820	692400	728430	77148	82618	76595	650500	598480	670690
Lmsp000648	Pseudopelletierine	Alkaloids	Piperidine alkaloids	23980	56553	21251	8625.9	7783.1	6545.6	9	9	9	13766	21017	20297
Hmcp000222	Methylisopelletierine	Alkaloids	Piperidine alkaloids	756140	1196800	1011500	3036.4	15513	16023	9	9	9	78680	93237	135350
MWStz070	N-(2-Hydroxy-4-methoxyphenyl)acetamide	Alkaloids	Phenolamine	478450	425200	459340	3194600	2187700	3446100	5967800	5731200	11452000	23799000	25487000	24599000
Zmsp000878	4-Hydroxy-5-(2-oxo-1-pyrrolidinyl)benzoic acid	Alkaloids	Pyrrole alkaloids	273840	237240	246630	1476500	876000	1646900	2597700	3217100	5509900	10740000	11555000	11600000
Hmgp002327	3-amino-2-naphthoic acid	Alkaloids	Alkaloids	319200	319450	387610	2322000	1555000	1605100	98748	131780	151910	3144800	2939700	3736400
Hmmp001310	3-Indoleacrylic acid	Alkaloids	Plumerane	1621800	1537300	2508000	11262000	7622700	8103400	940810	578370	734680	14687000	14078000	17122000
Zmbp002538	1-Methoxy-indole-3-acetamide	Alkaloids	Plumerane	2259600	2663400	3594300	15836000	11775000	12838000	869690	879550	1263200	20039000	17725000	18982000
Hmyp002656	Methyl dioxindole-3-acetate	Alkaloids	Plumerane	9	9	9	39322	44379	37707	3467.9	3839.9	7791	17755	21935	16088
mws1375	Nicotianamine	Alkaloids	Alkaloids	58448	30924	23205	157260	62170	212470	1417400	705650	570450	169210	159770	282130
mws0983	N-Oleoylethanolamine	Alkaloids	Alkaloids	5031	3957.8	2699.2	226300	290780	223490	9	9	9	89426	86836	84522
Lmlp003024	N'-p-Coumaroylagmatine-glucoside	Alkaloids	Phenolamine	199940	158630	176090	11885	8546.5	13000	192670	325340	200490	499440	512340	491960
pmb1912	10-Formyltetrahydrofolic Acid	Alkaloids	Alkaloids	412330	341330	305720	4190700	3729200	3570600	924520	922390	1440200	5750600	5351100	5402500
pme3033	N,N-Dimethylglycine	Amino acids and derivatives	Amino acids and derivatives	184090	248330	194160	593860	407880	358330	396880	277320	363600	258740	226740	386740
MWSmce585	Methyl 3-aminopropanoate	Amino acids and derivatives	Amino acids and derivatives	101860	158060	368560	2084800	1930800	2311300	23143	25818	31140	154110	162950	280850
pme0010	L-Serine	Amino acids and derivatives	Amino acids and derivatives	737990	576230	377900	625050	430330	647890	2998200	1123200	1197600	268400	175530	270760
pme0006	L-Proline	Amino acids and derivatives	Amino acids and derivatives	3325900	2818600	2034600	6228500	2287500	6663600	5360600	4439800	5805100	4184500	4220800	4582500
mws0256	L-Valine	Amino acids and derivatives	Amino acids and derivatives	1938500	3563000	3839600	4114300	2017600	4468000	3242000	7958000	6906500	32634000	33553000	30948000
mws0671	L-Homoserine*	Amino acids and derivatives	Amino acids and derivatives	203140	224210	299280	254350	192390	294680	550260	544850	497210	501700	473680	554060
mws0230	L-Threonine*	Amino acids and derivatives	Amino acids and derivatives	190030	265180	305170	225180	229830	281360	567150	488650	480810	395340	329990	414920
MWSmce706	Cyclo(Ala-Gly)	Amino acids and derivatives	Amino acids and derivatives	29859	31306	58722	208610	337190	270340	150930	127420	137300	89507	118910	123120
MWS0813	5-Oxoproline	Amino acids and derivatives	Amino acids and derivatives	9	9	9	44710	30648	83097	9	9	9	18370	31542	13792
mws0263	5-Oxo-L-Proline	Amino acids and derivatives	Amino acids and derivatives	4944.3	6856.3	9643.5	50162	16813	76178	9	9	9	10083	9049.7	20042
ML10181668	Cycloleucine	Amino acids and derivatives	Amino acids and derivatives	5091000	10154000	12642000	15221000	13123000	25947000	12414000	11580000	10191000	24071000	23276000	24929000
mws0712	N-Propionylglycine	Amino acids and derivatives	Amino acids and derivatives	9	9	9	29846	36627	14576	9	9	9	50106	46769	33556
mws1587	L-Norleucine	Amino acids and derivatives	Amino acids and derivatives	1002800	997940	1331500	1764200	1288600	2069000	1099600	1572500	2003700	12749000	10697000	10896000
mws0227	L-Leucine	Amino acids and derivatives	Amino acids and derivatives	916130	920290	1257000	1668800	1258100	1938000	906490	1470700	1907900	12044000	10680000	10260000
mws0001	L-Asparagine	Amino acids and derivatives	Amino acids and derivatives	59180	85834	116990	56076	105550	301180	566010	864600	601030	131630	133200	112880
pme2527	L-Ornithine	Amino acids and derivatives	Amino acids and derivatives	5474.6	5427	4478.6	22362	10604	30246	67765	78614	60631	6469.7	10262	11941
mws0219	L-Aspartic Acid	Amino acids and derivatives	Amino acids and derivatives	4378200	3482700	4092500	2584300	2274800	2808500	19814000	12357000	15954000	11891000	11942000	11501000
Zmdp000972	S-Methyl-L-cysteine	Amino acids and derivatives	Amino acids and derivatives	18420	19578	19917	111720	87645	142620	188310	205800	398150	1489600	1651500	1663900
Hmsp000364	L-Cyclopentylglycine	Amino acids and derivatives	Amino acids and derivatives	106490	173770	147950	22438	22639	30434	17626	18833	15326	58436	31450	53440
Lmqp000427	N-Methyl-Trans-4-Hydroxy-L-Proline	Amino acids and derivatives	Amino acids and derivatives	42070	38452	31673	169420	195380	164270	49463	79109	81363	53438	55281	58650
pme0193	L-Glutamine	Amino acids and derivatives	Amino acids and derivatives	239560	200390	235650	353590	531010	800550	1319600	1247100	1727100	2573000	2974800	3611800
pme0026	L-Lysine	Amino acids and derivatives	Amino acids and derivatives	267640	159650	271590	341900	542160	793240	1409400	1357900	1894300	2609300	3225000	3720100
mws1050	O-Acetylserine	Amino acids and derivatives	Amino acids and derivatives	176300	211190	257160	97750	90694	106760	53909	46971	61304	74913	100110	110820
pme0014	L-Glutamic acid	Amino acids and derivatives	Amino acids and derivatives	14907000	19088000	16995000	6121100	7005600	8893000	13873000	12671000	9446500	8168000	8571300	10000000
Zmzn000113	L-threo-3-Methylaspartate	Amino acids and derivatives	Amino acids and derivatives	611320	541470	634770	439030	357770	377050	1246500	890370	1071000	930200	801010	832900
MWSmce608	4-Hydoxy-L-Isoleucine	Amino acids and derivatives	Amino acids and derivatives	88270	82376	104740	86039	84935	92052	73438	89120	68307	51602	56177	77931
pme1210	L-Methionine	Amino acids and derivatives	Amino acids and derivatives	297370	441800	983620	986610	557830	864300	1614800	2525500	2580000	14099000	12601000	13245000
mws0254	L-Histidine	Amino acids and derivatives	Amino acids and derivatives	106760	98648	142390	903310	903170	1830300	9	9	9	1434500	1611700	1632400
pme2914	3-Hydroxy-3-methylpentane-1,5-dioic acid	Amino acids and derivatives	Amino acids and derivatives	695190	458470	373580	2513900	1861000	2766000	1374100	564700	795010	1862600	1740700	2144200
pme2758	4-Hydroxy-L-glutamic acid	Amino acids and derivatives	Amino acids and derivatives	10729	5464.6	7522.3	54326	67505	33525	47920	46650	33430	21561	22240	32579
Lmbp000123	L-Homomethionine	Amino acids and derivatives	Amino acids and derivatives	18682	19054	15772	28214	25326	22390	33816	43117	42815	151920	119590	151220
pme1419	L-Methionine methyl ester	Amino acids and derivatives	Amino acids and derivatives	25961	13886	26528	9	9	9	16156	13280	12850	186170	250010	214490
pme2617	L-Methionine Sulfoxide	Amino acids and derivatives	Amino acids and derivatives	244330	234470	232140	238100	235190	328460	140900	196610	243050	307960	302340	372670
pme0021	L-Phenylalanine	Amino acids and derivatives	Amino acids and derivatives	116790	103660	151190	407380	302210	462680	142700	224640	257910	2803500	2784900	3284000
pme0181	3-Methyl-L-Histidine	Amino acids and derivatives	Amino acids and derivatives	9	9	9	92794	121110	78175	43002	40343	22911	58073	79654	81165
MWS0933	1-Methylhistidine	Amino acids and derivatives	Amino acids and derivatives	9	9	9	33344	55196	30781	9	9	9	16238	25673	41820
MWS4471	N-Alpha-Acetyl-L-Asparagine	Amino acids and derivatives	Amino acids and derivatives	9	9	9	23344	11499	4749.8	9	9	9	10265	15490	9900.1
Zmyn000155	N-α-Acetyl-L-ornithine	Amino acids and derivatives	Amino acids and derivatives	9	9	9	472690	1162200	1438900	129630	308480	417300	92477	108060	116780
MWSmce119	L-Arginine	Amino acids and derivatives	Amino acids and derivatives	2106300	1880700	1775000	17568000	20910000	32307000	3420200	4441200	5559600	4092600	5084700	6529800
pme0008	L-Citrulline	Amino acids and derivatives	Amino acids and derivatives	88518	117210	160700	843390	443360	528240	120560	151910	163650	136820	157660	166000
mws0875	L-Cysteinyl-L-glycine	Amino acids and derivatives	Amino acids and derivatives	178870	227100	137280	225030	175990	236270	9	9	9	232220	227060	285410
mws0250	L-Tyrosine	Amino acids and derivatives	Amino acids and derivatives	793260	598890	761130	4538000	3839200	6436000	10136000	11674000	19198000	32294000	30728000	33663000
pme0137	N-Acetyl-L-Glutamine	Amino acids and derivatives	Amino acids and derivatives	352210	346170	270530	568810	831500	612340	493000	536240	431940	582080	526900	514510
pme0122	N6-Acetyl-L-lysine	Amino acids and derivatives	Amino acids and derivatives	9	9	9	14518	16565	30790	9	9	9	33137	40230	31203
mws0736	N-Glycyl-L-leucine*	Amino acids and derivatives	Amino acids and derivatives	9	9	9	44820	35495	61249	9	9	9	56930	45252	47115
mws5041	L-Glycyl-L-isoleucine*	Amino acids and derivatives	Amino acids and derivatives	9	9	9	67000	27465	40253	9	9	9	12601	14748	14295
pme3388	Homoarginine	Amino acids and derivatives	Amino acids and derivatives	9	9	9	68057	122170	161660	21422	22163	22987	36183	58596	60024
Zmjp000182	N-Monomethyl-L-arginine	Amino acids and derivatives	Amino acids and derivatives	12700	7190.3	15467	214880	326600	568280	29861	40940	56935	101310	122600	173870
Zmzp000145	Trimethyllysine	Amino acids and derivatives	Amino acids and derivatives	31787	23859	35214	204720	349840	442200	112750	134340	156130	190740	322140	327030
pme0075	N-Acetyl-L-glutamic acid	Amino acids and derivatives	Amino acids and derivatives	48388	30843	27559	36108	20686	29364	25129	12556	19607	15469	13115	10105
pme2743	N-Phenylacetylglycine	Amino acids and derivatives	Amino acids and derivatives	12941	16417	23385	69780	55876	73536	9	9	9	21981	34124	20741
MWS1771	L-Tyrosine methyl ester	Amino acids and derivatives	Amino acids and derivatives	25239	24606	33843	22998	16001	24256	8004.2	8575.4	12431	184250	155280	202950
mws5037	L-Alanyl-L-leucine	Amino acids and derivatives	Amino acids and derivatives	160980	95800	169970	33374	33730	41055	34098	28424	36041	914540	853320	811910
NK10251888	NG,NG-Dimethyl-L-arginine	Amino acids and derivatives	Amino acids and derivatives	6368.9	4538	15481	187170	133880	270080	33368	27597	32015	61100	60908	79021
MWS5164	N,N'-Dimethylarginine;SDMA	Amino acids and derivatives	Amino acids and derivatives	7518.9	5410.8	6103.3	134450	176960	288710	32084	29819	34327	40435	58341	87070
mws0282	L-Tryptophan	Amino acids and derivatives	Amino acids and derivatives	1329700	1288900	1829500	31960000	24586000	29656000	13264000	7411300	8721200	9931100	9002500	9223400
Zmdp000976	S-(2-Carboxypropyl)cysteine	Amino acids and derivatives	Amino acids and derivatives	9	9	9	13391	17452	16185	6514.5	16499	12491	86859	90446	105750
Zmgn002106	N-Acetyl-L-phenylalanine	Amino acids and derivatives	Amino acids and derivatives	24391	22733	23386	93785	76043	62347	14563	9859.9	2083.5	33763	48725	39977
mws5042	L-Glycyl-L-phenylalanine	Amino acids and derivatives	Amino acids and derivatives	38727	21834	23006	91829	96546	86468	9	9	9	156910	151470	143400
MWS4296	Glycylphenylalanine	Amino acids and derivatives	Amino acids and derivatives	21719	21440	15937	53312	56684	60669	9	9	9	156440	142340	155990
mws4176	L-Alanyl-L-Phenylalanine	Amino acids and derivatives	Amino acids and derivatives	44821	24860	42261	30819	26534	31973	12275	12919	18178	432930	348200	397580
pmb2591	N-Acetyl-L-Tryptophan	Amino acids and derivatives	Amino acids and derivatives	13226	16071	7614.3	46208	14981	23095	9097.2	7072.1	5086	20114	12129	13169
Zmdp001647	γ-Glutamyl-L-valine	Amino acids and derivatives	Amino acids and derivatives	122060	125350	165950	297970	315910	350260	133840	218120	248590	3611200	3224300	3457600
Zmdp002216	L-γ-Glutamyl-L-leucine	Amino acids and derivatives	Amino acids and derivatives	9325.9	12519	13765	92403	83446	86014	9947.5	15319	22753	255540	229630	305520
MWS4309	Glycyl-tryptophan	Amino acids and derivatives	Amino acids and derivatives	9	9	9	96645	36573	35336	9	9	9	22306	11478	14259
mws0715	Phenylacetyl-L-glutamine	Amino acids and derivatives	Amino acids and derivatives	9	9	9	102090	308940	211520	120850	95278	66280	98958	71583	68017
pmb0034	L-α-Glutamyl-L-Glutamic Acid	Amino acids and derivatives	Amino acids and derivatives	13665	21411	20083	9	9	9	14613	8029.4	16006	20275	11756	20393
Zmdp001663	γ-glutamylmethionine	Amino acids and derivatives	Amino acids and derivatives	11447	21997	69126	9	9	9	48876	118980	129980	1807000	1478200	1609800
mws5035	L-Leucyl-L-phenylalanine	Amino acids and derivatives	Amino acids and derivatives	32181	18219	34832	9	9	9	9	9	9	214040	161900	146110
mws0629	L-Aspartyl-L-Phenylalanine	Amino acids and derivatives	Amino acids and derivatives	26218	15359	21481	206740	182480	169250	6412.5	10770	13781	239810	215240	216410
pme1086	Glutathione reduced form	Amino acids and derivatives	Amino acids and derivatives	428270	381140	238730	775000	815790	812640	317570	273740	351710	224990	210830	138590
Zmdp001857	γ-Glutamyltyrosine	Amino acids and derivatives	Amino acids and derivatives	9	7549	7031.6	25152	15196	40408	29639	49995	104070	825990	811490	803190
mws0582	S-(Methyl)glutathione	Amino acids and derivatives	Amino acids and derivatives	1681800	3960500	7171100	2362300	1408200	3134400	8268100	10162000	11111000	25533000	25244000	25239000
pme1286	S-(5'-Adenosy)-L-homocysteine	Amino acids and derivatives	Amino acids and derivatives	9	9	9	9	9	9	11261	11709	12270	128560	99224	92790
MWStz103	S-(5'-Adenosyl)-L-methionine	Amino acids and derivatives	Amino acids and derivatives	9	9	9	24960	15804	25802	9	9	9	146070	175550	141080
mws1051	S-Adenosylmethionine	Amino acids and derivatives	Amino acids and derivatives	4330.5	3565.7	6355.6	9	9	9	26024	10674	10704	14577	19883	18498
mws4134	Oxiglutatione	Amino acids and derivatives	Amino acids and derivatives	26489	44642	15659	588880	341300	385560	1954500	998770	1174000	707910	698110	830160
MWSHY0124	Pinocembrin (Dihydrochrysin)	Flavonoids	Flavanones	9	9	9	15483	29647	24953	9	9	9	6600	7691.7	8687.1
pmp000571	Apigenin; 4',5,7-Trihydroxyflavone	Flavonoids	Flavones	33939	231350	64670	9	9	9	9	9	9	34563	30651	31031
pme0376	Naringenin (5,7,4'-Trihydroxyflavanone)	Flavonoids	Flavanones	65827	67178	36670	9	9	9	277430	84326	94818	64217	66312	71195
pme3285	Afzelechin (3,5,7,4'-Tetrahydroxyflavan)	Flavonoids	Flavanols	62871	124330	89829	7801.1	12590	4791.5	9	9	9	15601	14985	26601
pme1201	Phloretin	Flavonoids	Chalcones	202650	105250	73912	246950	558800	379050	39160	33414	41283	218400	216130	226030
mws1422	Epiafzelechin	Flavonoids	Flavanols	675700	1111800	834560	13193	7686.3	17129	29346	20117	37296	703490	665990	635580
pme0088	Luteolin (5,7,3',4'-Tetrahydroxyflavone)	Flavonoids	Flavones	39990	319820	75709	9	9	9	9	9	9	38397	35728	43223
mws1068	Kaempferol (3,5,7,4'-Tetrahydroxyflavone)	Flavonoids	Flavonols	6287.5	8084.8	4252.3	9	9	9	19200	7453.6	8635.6	5337.7	3262.7	8045.3
mws1094	Aromadendrin (Dihydrokaempferol)	Flavonoids	Flavanonols	388250	496810	201520	186600	233710	239870	183640	259220	208220	244350	255470	265660
Jmgn005927	2-hydroxynaringenin	Flavonoids	Flavanones	1005300	1176100	510560	395740	516200	469390	434020	597320	534620	616990	642100	608920
MWSHY0065	Catechin	Flavonoids	Flavanols	33784000	31949000	33941000	11106000	11572000	12756000	113000	51908	215120	12007000	11529000	12009000
MWSHY0174	Epicatechin	Flavonoids	Flavanols	34766000	32244000	33433000	11281000	12359000	13543000	101250	60002	187150	11978000	11614000	12546000
Cmsp004086	Dihydrokaempferide	Flavonoids	Flavanonols	23619	49738	33185	2673.7	3493.7	3162.9	3484.7	9	3564.6	17550	26123	36454
mws0044	Taxifolin(Dihydroquercetin)	Flavonoids	Flavanonols	162040	85075	98734	99080	153920	120150	648950	581830	682790	363210	378180	321220
Hmqn003268	5,7,3',4',5'-Pentahydroxydihydroflavone	Flavonoids	Flavanones	39767	33507	26333	36804	46031	28546	182310	176920	205850	132680	120880	97222
MWSHY0098	Epigallocatechin	Flavonoids	Flavanols	3845300	3925400	3034500	66037	202100	85205	388200	184620	597500	1971600	1847000	2006100
mws0049	Gallocatechin	Flavonoids	Flavanols	29852000	34582000	32616000	340950	754660	453740	71934	37996	116890	2759200	2429300	2673100
MWSHY0048	Dihydromyricetin (Ampelopsin)	Flavonoids	Flavanonols	32667	54767	32722	9	9	9	9	9	9	61640	51098	73633
Zmhp002734	5,7,2',5'-Tetrahydroxy-8,6'-dimethoxyflavone	Flavonoids	Flavones	46757	69258	64651	1781.6	5725.9	3743.8	9	9	9	18968	19370	15931
mws1002	Syringetin	Flavonoids	Flavonols	22598	10412	4416.4	9	9	9	9	9	9	5842.7	4624	6548
pmp000008	5-Hydroxy-6,7,3',4'-tetramethoxyflavone	Flavonoids	Flavones	281470	185190	67386	5084.1	120910	51978	9	9	9	94615	85663	89025
Lmbp003668	Kaempferol-3-O-arabinoside	Flavonoids	Flavonols	5242700	4693800	4490900	64841	75637	61664	14338	19220	35956	1590200	1466500	1497500
pmn001637	Kaempferol-3-O-arabinoside (Juglanin)	Flavonoids	Flavonols	1420500	1899200	1826800	9	9	9	32131	53907	44444	555560	638000	596110
Lmyp004617	Pinocembrin-7-O-glucoside (Pinocembroside)	Flavonoids	Flavanones	4467300	4254200	3923600	790470	992010	889100	1982700	2999200	3884700	31740000	29875000	29050000
pme0321	Kaempferol-7-O-rhamnoside	Flavonoids	Flavonols	389230	381330	330740	70849	67503	61344	163910	81871	91903	190350	188660	227690
mws0919	Kaempferol-3-O-rhamnoside (Afzelin)(Kaempferin)	Flavonoids	Flavonols	378670	316970	304420	51304	55377	54107	145310	68530	72792	174930	169850	174750
mws0072	Apigenin-5-O-glucoside	Flavonoids	Flavones	127250	272980	318300	41728	34334	60777	256420	422630	849710	2374800	1955700	2489000
MWSHY0189	Apigenin-7-O-glucoside(Cosmosiin)	Flavonoids	Flavones	19393000	31338000	16004000	9	9	9	28711	23772	32536	7277700	6883900	7499300
Lmdp003509	Quercetin-3-O-xyloside (Reynoutrin)*	Flavonoids	Flavonols	1777700	3919400	3879500	297470	314350	260030	63668	34612	155540	2090900	2015700	2145800
MWSHY0100	Avicularin(Quercetin-3-O-α-L-arabinofuranoside)	Flavonoids	Flavonols	1955100	3951300	4799400	262920	317870	243260	96932	43083	139380	2097700	1939300	2012300
mws4183	Quercetin-3-O-arabinoside (Guaijaverin)*	Flavonoids	Flavonols	1202400	2341000	1525200	178220	172510	160840	811160	943160	1018700	1373800	1375200	1440700
HJN087	Naringenin-4'-O-glucoside	Flavonoids	Flavanones	1299400	1289700	1054200	75153	55132	78929	1234600	1076600	975940	1005500	951160	1033900
mws1179	Naringenin-7-O-glucoside (Prunin)	Flavonoids	Flavanones	3483500	3100800	4309800	1326400	2318100	2591100	9205300	9108400	12348000	8053700	8628500	7964800
MWSHY0075	Phloretin-2'-O-glucoside (Phlorizin)	Flavonoids	Chalcones	91510	85044	73985	29855	33126	18928	2676.4	7738.3	12773	69504	46383	38251
mws1397	Epicatechin gallate*	Flavonoids	Flavanols	5831700	3981100	3526800	792380	645780	923220	78801	35257	37273	1931500	1778500	2061400
mws0355	Catechin gallate*	Flavonoids	Flavanols	5499000	3365000	3216400	644950	694160	777860	93120	40424	64506	1637100	1783300	1997000
Hmcp002316	Isorhamnetin-3-O-arabinoside	Flavonoids	Flavonols	17153	30817	16903	35026	46646	26594	9	9	9	28866	24694	27133
mws0913	Kaempferol-3-O-galactoside (Trifolin)	Flavonoids	Flavonols	6527900	18835000	12924000	56209	83742	92865	1504000	1810600	1140500	4398000	4930000	4925400
mws0045	Quercetin-3-O-rhamnoside(Quercitrin)	Flavonoids	Flavonols	119290	278940	274690	79113	109120	86122	19674	13844	23516	204310	157370	165620
mws0089	Kaempferol-7-O-glucoside*	Flavonoids	Flavonols	6258100	19929000	12744000	83807	94429	66303	1237000	1882700	1115600	4740900	5007400	5101700
Hmpp003270	Luteolin-4'-O-glucoside	Flavonoids	Flavones	41027000	79333000	59413000	423820	467600	346120	337990	441900	892580	30368000	30441000	28870000
Xmyp005654	Kaempferol-4'-O-glucoside	Flavonoids	Flavonols	9	9	9	40468	128400	52149	617820	1012500	948600	1670200	3368100	4036800
Lmlp003531	Luteolin-3'-O-glucoside	Flavonoids	Flavones	42313000	81533000	60276000	369400	474380	380180	420420	376970	1126600	31649000	30182000	29215000
MWSHY0136	Kaempferol-3-O-glucoside (Astragalin)*	Flavonoids	Flavonols	40253000	75295000	57487000	400190	251650	379830	347660	410050	959500	22244000	29202000	22742000
Lmfn003630	Myricetin-3-O-xyloside	Flavonoids	Flavonols	61659	19284	12484	9	9	9	945860	427640	502230	173990	187040	133800
pmn001640	Myricetin-3-O-arabinoside	Flavonoids	Flavonols	39411	13334	18360	2072.3	4693.5	3097.2	862590	389040	472450	140260	186440	176250
MWS20145	Eriodictyol-7-O-glucoside	Flavonoids	Flavanones	64611	79036	148720	494540	825940	780990	49545	60907	120480	263330	252280	323190
Lmtn002796	Aromadendrin-7-O-glucoside	Flavonoids	Flavanonols	2935700	3060900	2946700	2562700	2889100	2546300	17115000	24491000	22390000	11844000	11893000	11963000
HJN086	Eriodictyol-3'-O-glucoside	Flavonoids	Flavanones	209650	303650	438450	134650	174870	108980	645940	520190	529340	503590	551250	533140
mws1361	Taxifolin-3-O-rhamnoside (Astilbin)	Flavonoids	Flavanonols	14801	10591	30429	186810	249560	298140	359690	206590	420770	122990	131210	139050
Lmsn003297	3,4,2',4',6'-Pentahydroxychalcone-4'-O-glucoside	Flavonoids	Chalcones	9	9	9	19703	15866	15197	322070	488390	592100	215630	238070	234000
HJN041	Epicatechin glucoside	Flavonoids	Flavanols	26223	25451	26246	845690	814070	949920	254120	179990	168760	53118	37625	29796
Lmsn004797	3-Hydroxyphloretin-4'-O-glucoside	Flavonoids	Chalcones	24711	20188	13493	28423	38086	23176	23516	34453	21131	14682	14292	28249
MWSHY0060	Epigallocatechin-3-gallate*	Flavonoids	Flavanols	5759700	5201000	5042500	58626	137200	94885	14399	4806.3	16256	1039400	1175800	1141300
MWSHY0094	Gallocatechin gallate*	Flavonoids	Flavanols	5522100	4962400	4854800	56184	160090	96932	10100	5627.5	10359	1037700	1063800	1146900
pmb3012	Chrysoeriol-7-O-glucoside	Flavonoids	Flavones	35465	84946	45599	24556	33818	17177	9	9	9	33546	20503	32353
pmp000579	Diosmetin-7-O-galactoside	Flavonoids	Flavones	367320	705900	409550	185070	338570	273850	9	9	9	337850	379330	347100
mws1329	Quercetin-7-O-glucoside*	Flavonoids	Flavonols	377180	982350	1751000	533950	469700	434340	11471000	8015000	7516100	3012800	3052700	3342600
Lmdp003286	Isohyperoside	Flavonoids	Flavonols	8606400	22691000	18556000	1331800	1133000	1030200	1163600	727850	2026100	21085000	17077000	18130000
MWSHY0046	Quercetin-3-O-glucoside (Isoquercitrin)*	Flavonoids	Flavonols	9070300	26835000	22725000	1430400	1365800	1074600	1285000	999970	2213800	20651000	18833000	19914000
mws0856	Quercetin-4'-O-glucoside (Spiraeoside)	Flavonoids	Flavonols	451970	1010200	1153600	603280	464410	492630	10089000	8629000	7402700	3296100	3160500	3149400
Lmzp002365	Hesperetin-7-O-glucoside	Flavonoids	Flavanones	862700	750960	443230	168900	299410	264030	79571	75880	157860	904500	963430	815880
Xmsn002700	Taxifolin-3'-O-glucoside	Flavonoids	Flavanonols	54833	51371	42504	325510	353280	407280	1111900	743800	786900	307550	267710	270910
pmp000172	5,2'-Dihydroxy-7,8-dimethoxyflavone glycosides	Flavonoids	Flavones	25605	36332	36800	9	9	9	9222.5	8379.9	17644	107810	108270	106870
Lmdp002969	Myricetin-3-O-galactoside*	Flavonoids	Flavonols	1505600	1551500	1075700	26840	40781	29415	1075100	613080	1686800	13641000	13793000	12869000
Lmfp003403	Quercetagetin-7-O-glucoside(Quercetagitrin)	Flavonoids	Flavonols	1851000	1597300	1251800	43556	50337	50957	1371900	757730	2206900	14924000	12395000	13060000
Lmpp003465	Myricetin-3-O-β-D-glucoside*	Flavonoids	Flavonols	1763200	1893400	1457300	44450	55197	53341	1443100	854830	2418700	16876000	14927000	15587000
Lmtp003948	3',5',5,7-Tetrahydroxy-4'-methoxyflavanone-3'-O-glucoside	Flavonoids	Flavones	1540700	1485800	1160600	26679	56854	36704	1204800	675370	1679000	13609000	13313000	12227000
pmb0736	Tricin-7-O-Glucoside	Flavonoids	Flavones	69041	92659	117710	26934	148480	81420	15989	10378	27646	85266	80966	112080
Jmhn004431	syringetin-3-glucuronide	Flavonoids	Flavonols	9	9	9	9	9	9	87470	55932	47496	36387	29995	33649
pmb3041	Tricin-7-O-saccharic acid	Flavonoids	Flavones	42235	15345	18679	216440	180380	181950	432700	246140	378760	179530	225020	235850
Lmsn006452	Phloretin-4'-O-(6''-Salicyloyl)glucoside	Flavonoids	Chalcones	1086600	1437500	1048200	6533.9	11910	10928	115830	110190	119410	494530	570360	572510
pmb3114	Epicatechin-epiafzelechin	Flavonoids	Flavanols	11166	18480	20135	66899	84862	97554	56382	74401	93751	30847	36663	33727
Lmsn007789	Phloretin-4'-O-(6''-Cinnamoyl)glucoside	Flavonoids	Chalcones	56117	69036	33464	9	9	9	56621	62553	55066	78999	89392	87681
pme2493	Kaempferol-3,7-O-dirhamnoside (Kaempferitrin)	Flavonoids	Flavonols	86362	99832	93986	267890	360410	351100	9	9	9	57588	31590	38422
Zmjp003179	Orientin-2''-O-xyloside	Flavonoids	Flavonoid carbonoside	9	9	9	9	9	9	51670	99687	98002	676020	529660	531070
Lmsn006753	Phloretin-4'-O-(6''-p-Coumaroyl)glucoside	Flavonoids	Chalcones	1212000	1104600	566510	9	9	9	324580	380040	412430	623570	672230	760900
Lmsn005788	Phloretin-4'-O-(6''-Galloyl)glucoside	Flavonoids	Chalcones	724530	834340	677440	9	9	9	24728	17679	19191	218740	236310	230740
Lmsn006093	Phloretin-2'-O-(2''-Galloyl)glucoside	Flavonoids	Chalcones	706020	865330	606940	9	9	9	20937	15944	19348	221820	238560	237550
mws1290	Kaempferol-3-O-(6''-p-Coumaroyl)glucoside (Tiliroside)	Flavonoids	Flavonols	103340	40959	22593	9	9	9	9	9	9	31350	28573	41957
MWSHY0050	Kaempferol-3-O-rutinoside(Nicotiflorin)*	Flavonoids	Flavonols	38798000	52474000	48609000	320920	463110	403720	295640	365080	487420	19943000	18431000	20084000
MWSHY0061	Kaempferol-3-O-neohesperidoside*	Flavonoids	Flavonols	37584000	51019000	48331000	296380	484610	443380	325520	342480	473590	19156000	18193000	20028000
pmp000593	Luteolin-7-O-rutinoside	Flavonoids	Flavones	14168000	18773000	16758000	94483	99717	127940	90273	128370	159750	6782800	5563800	5214100
Lmyn005006	Eriodictyol-7-O-(6''-O-p-coumaroyl)glucoside	Flavonoids	Flavanones	12373	8135.2	5195.9	9	9	9	28335	15573	26826	20971	24155	16701
MWSHY0092	Eriodictyol-7-O-Rutinoside (Eriocitrin)	Flavonoids	Flavanones	1200000	1544900	1396500	6139	11570	5109	12272	10304	10141	410490	407710	494940
Lmsn006267	Phloretin-4'-O-(6''-Caffeoyl)glucoside	Flavonoids	Chalcones	125800	138190	59940	8539.4	4178.9	5180	92072	140830	121950	135200	152240	172560
Lmyp003599	Kaempferol-3-O-(6''-galloyl)glucoside	Flavonoids	Flavonols	45859	44120	17253	9	9	9	9	9	9	14666	15991	13164
Lmmp000897	Gallocatechin-(4α→8)-gallocatechin	Flavonoids	Flavanols	526040	330450	181340	45969	35706	43780	1227200	2416600	2474300	13009000	8635600	12424000
pmn001583	Quercetin-3-O-robinobioside	Flavonoids	Flavonols	575650	1216600	2175500	71220	76349	58331	3824100	2396400	2047400	1586600	1781800	1742000
Zmxp003107	Luteolin-7,3'-di-O-glucoside	Flavonoids	Flavones	1371200	1803600	1400100	9	9	9	9	9	9	827800	731780	868890
MWSHY0067	Quercetin-3-O-rutinoside (Rutin)	Flavonoids	Flavonols	4829500	11599000	17813000	177120	206720	166140	423280	615440	655710	6584300	6826200	6591000
Lmsp004166	Quercetin-3-O-glucoside-7-O-rhamnoside	Flavonoids	Flavonols	4474800	12399000	16460000	184260	193280	146220	389390	565180	652100	6436100	5666800	6308600
Lmbp002592	Kaempferol-3,7-O-diglucoside	Flavonoids	Flavonols	1596200	464040	433110	82051	83756	58858	2233600	4746300	3134100	14333000	16295000	14035000
Zmjp003031	Orientin-2''-O-galactoside	Flavonoids	Flavonoid carbonoside	456350	220610	291470	39680	56043	53735	1394400	2486300	3151600	12736000	11415000	11645000
Lmyn001269	Kaempferol-3-O-sophoroside	Flavonoids	Flavonols	81157	61951	35330	9	9	9	781500	768760	730550	548080	591860	550500
mws0036	Hesperetin-7-O-rutinoside (Hesperidin)	Flavonoids	Flavanones	98675	288100	87808	9	9	9	64903	117050	229500	205340	218480	209700
pme0001	Hesperetin-7-O-neohesperidoside(Neohesperidin)	Flavonoids	Flavanones	450650	1494900	446700	9	9	9	341320	566410	1108200	1005100	1024400	1085800
Lmsn006905	Phloretin-4'-O-(6''-Feruloyl)glucoside	Flavonoids	Chalcones	140180	160380	83692	2193.4	5716.7	3337.3	514300	645060	624920	616610	676680	675790
Lmyp003139	Quercetin-3-O-(6''-O-galloyl)galactoside	Flavonoids	Flavonols	320020	633960	521970	9	9	9	9	9	9	141680	121930	130120
Zmxp002867	Chrysoeriol-5,7-di-O-glucoside	Flavonoids	Flavones	119280	62612	18948	12990	10711	6490.5	5572.7	5765.4	12791	94945	112320	107000
MWSHY0064	Isorhamnetin-3-O-neohesperidoside	Flavonoids	Flavonols	66983	295030	291430	122790	130850	142250	24377	23694	39930	426250	369630	424330
pmp000596	Quercetin-3-O-(2''-O-galactosyl)glucoside	Flavonoids	Flavonols	9	9	9	87895	69949	74655	9	9	9	26889	34218	33612
Lmsn006036	3-Hydroxyphloretin-4'-O-(4'',6''-di-O-galloyl)glucoside	Flavonoids	Chalcones	12844	18914	23335	9	9	9	9	9	9	9857.4	6611.9	5030.1
pmb2947	Catechin-catechin-catechin	Flavonoids	Flavanols	9	9	9	25810	48001	40937	9	9	9	14536	13442	12417
pmn001492	Ayapin	Lignans and Coumarins	Coumarins	31941	34294	43389	110410	72751	84619	68909	116360	31774	77659	60347	67399
pme2993	Scopoletin (7-Hydroxy-6-methoxycoumarin)	Lignans and Coumarins	Coumarins	114580	78312	77842	237430	271660	333370	9	9	9	148820	154210	155180
Cmpp003619	6,7-Dihydroxy-4-methylcoumarin	Lignans and Coumarins	Coumarins	228220	185440	274530	747600	907800	944790	16623	29291	30710	396460	516680	489870
mws1014	Fraxetin (7,8-Dihydroxy-6-methoxycoumarin)	Lignans and Coumarins	Coumarins	17767	8867.7	10392	9	9	9	9	9	9	50261	51415	76907
mws1077	Scopoletin-7-O-glucoside (Scopolin)	Lignans and Coumarins	Coumarins	49998	34318	52271	13711	9749.3	6999.5	9	9	9	58489	32367	36461
mws0096	Piperitol	Lignans and Coumarins	Lignans	757330	335720	66077	5260.3	7825	21216	8056.3	833.04	61325	153290	160570	153160
mws0097	Pinoresinol*	Lignans and Coumarins	Lignans	1006900	360700	157200	216340	209850	229220	41974	7015.5	60099	205210	221480	214780
Lmdn004267	Epipinoresinol*	Lignans and Coumarins	Lignans	1124300	397190	155110	241500	228410	244650	37951	6846.6	69681	229180	262720	216630
Lmgp003270	Scopoletin-7-O-glucuronide	Lignans and Coumarins	Coumarins	9	9	9	33886	73919	58066	27927	42016	78143	257220	249130	243380
Lmbp003208	Fraxidin-8-O-glucoside	Lignans and Coumarins	Coumarins	9	9	9	9	9	9	54936	21504	36737	373700	287130	292570
MWSslk171	Nodakenin	Lignans and Coumarins	Coumarins	38829	56846	76588	9	9	9	114450	40750	53699	59862	54209	68765
pmp000682	Matairesinol-4'-O-glucoside (Matairesinoside)	Lignans and Coumarins	Lignans	266830	161870	160250	34119	38401	41399	26072	31852	28301	752540	704300	717010
pmn001378	Pinoresinol-4-O-glucoside	Lignans and Coumarins	Lignans	380380	283500	503640	384480	311790	290300	4102300	4058100	4784800	2800400	3130800	3375300
Lmmn002274	Isolariciresinol-9'-O-glucoside	Lignans and Coumarins	Lignans	397680	261760	323660	422580	394460	356370	3255400	3277500	3241700	1418600	1457600	1784000
Lmyn003971	Dihydrodehydrodiconiferyl alcohol-4-O-glucoside	Lignans and Coumarins	Lignans	407710	247080	333300	394710	345340	413840	3288400	3219600	3092400	1412200	1592600	1703300
Cmsp005051	Isolariciresinol-9-O-glucoside	Lignans and Coumarins	Lignans	423750	410910	389960	57055	46568	49303	4315.8	5486.8	8404.1	244730	217920	193720
HJN083	Lariciresinol-4'-O-glucoside	Lignans and Coumarins	Lignans	61188	9331.1	25913	273380	317250	339690	2345000	2140800	2588700	1383800	1598100	1619800
Lmtn003096	Secoisolariciresinol 4-O-glucoside	Lignans and Coumarins	Lignans	433480	230080	387570	520440	455340	358540	3633300	3313000	2979800	1614800	1702200	1919600
pmn001375	1-Hydroxypinoresinol-1-O-Glucoside	Lignans and Coumarins	Lignans	23444	13252	14149	33950	54451	63054	122030	100020	78135	41944	59904	52966
Lmdn001925	Olivil-4'-O-glucoside	Lignans and Coumarins	Lignans	9	9	9	168280	148680	154220	183260	187330	180500	91063	77497	93182
Hmln002355	5'-Methoxymatairesinoside	Lignans and Coumarins	Lignans	37568	30267	23710	44919	40020	43226	451690	216120	190230	152500	161560	172100
Lmmn002260	5'-Methoxyisolariciresinol-9'-O-glucoside	Lignans and Coumarins	Lignans	115220	63516	96062	11635	25620	18860	410490	476060	379090	190470	181560	235990
Zmhn001446	Syringaresinol-4'-O-glucoside	Lignans and Coumarins	Lignans	228390	336750	369450	44356	79260	51635	205630	383150	311870	271230	335360	384660
mws0752	Undecylic Acid	Lipids	Free fatty acids	482580	338800	543270	646930	427210	588520	896890	1297300	330050	1029000	938430	923210
pmb2640	Dodecanoic acid (Lauric acid)	Lipids	Free fatty acids	163470	183300	140840	227490	164100	187580	151030	375360	108310	172900	183590	172810
Zmgn003633	12-Oxo-10E-Dodecenoic Acid	Lipids	Free fatty acids	1911.3	1816.3	876.05	9	9	9	4384.5	4779.1	2458.8	2965.3	3027.3	3409.2
MWS1900	Undecanedioic acid	Lipids	Free fatty acids	21911	23805	18104	82500	37694	50288	43497	77169	18215	47294	45542	44756
mws5045	12-Hydroxydodecanoic acid	Lipids	Free fatty acids	3586.2	5263.8	4906.9	6364.4	3976	5863.7	7691.2	8603.5	2853.9	9139.8	8092.2	8557.3
pmb2643	Myristoleic acid	Lipids	Free fatty acids	3105.5	4292.4	2844	6770.4	5578.1	15852	5245.5	14550	4389.3	4165	6987.6	5403
mws0119	Myristic Acid	Lipids	Free fatty acids	24625000	32485000	20579000	26457000	20027000	31014000	16883000	20743000	9094600	41033000	42392000	40413000
MWS0552	Cis-10-Pentadecenoic Acid(C15: 1)	Lipids	Free fatty acids	5132600	6460100	2447800	1900400	2241500	1878100	252700	678700	258670	12106000	7988800	5134000
pme2827	Palmitaldehyde	Lipids	Free fatty acids	12469000	11403000	9344300	8662100	9405200	8863500	1584300	10172000	1809800	17561000	14801000	13315000
MWS2430	13-methylmyristic acid	Lipids	Free fatty acids	121040	88531	84273	204120	142140	387100	74196	154330	57582	130960	161680	151380
mws0359	Pentadecanoic Acid	Lipids	Free fatty acids	259110	242310	200520	450080	329970	696100	117760	173280	115710	309460	312360	295230
MWS5231	Tridecanedioic acid	Lipids	Free fatty acids	71744	89320	47658	62837	46036	66290	89234	157650	39344	128570	120680	122480
mws0361	Palmitoleic Acid	Lipids	Free fatty acids	8348.8	7556.9	1113.6	13790	8902.3	17136	1111.7	4613.7	3418.1	7332.6	8605.7	5068.6
mws1488	Palmitic acid	Lipids	Free fatty acids	24531	24427	28463	31905	30543	32654	12873	10047	7774.8	30102	34503	33235
mws0120	Choline Alfoscerate	Lipids	PC	62106	80630	98738	1540400	2288100	2051600	2960600	3154800	3370700	1805100	1770800	2377100
MWSslk133	1,14-Tetradecanedioic Acid	Lipids	Free fatty acids	15328	19911	15241	28607	22892	27462	18284	68623	14308	22550	20887	23903
mws0383	10-Heptadecenoic Acid	Lipids	Free fatty acids	613700	643800	587890	1482700	1223800	2977900	243300	270670	157340	1242100	1161900	965080
mws0362	Heptadecanoic acid	Lipids	Free fatty acids	4836000	8425200	6531400	12824000	10932000	12023000	9	9	9	8913500	8545400	7147300
pmb0889	Punicic acid (9Z,11E,13Z-octadecatrienoic acid)	Lipids	Free fatty acids	407330	40645	27711	642710	649740	498560	15127	13110	21903	479610	464360	410350
pmb1650	Octadeca-11E,13E,15Z-trienoic acid	Lipids	Free fatty acids	33537000	32579000	32749000	35753000	33159000	30881000	29555000	30337000	30467000	32768000	33711000	30473000
mws0367	α-Linolenic Acid	Lipids	Free fatty acids	2223600	1412200	1519000	3768600	5017800	4099300	456150	565160	407010	2178500	2216200	1980400
mws1491	Linoleic acid	Lipids	Free fatty acids	1824900	808300	915140	8932900	10070000	11236000	1253400	1178800	1536400	4939300	4903400	4758800
YC512118	Oleamide (9-Octadecenamide)	Lipids	Free fatty acids	712110	472990	563160	645540	728350	741190	2734.6	2753.2	2096.9	577360	558920	547710
mws0396	Elaidic Acid	Lipids	Free fatty acids	3220200	2514600	2678200	11976000	15241000	14628000	1044000	1155200	1181500	6624300	7320400	7057900
Lmyn012331	Petroselinic acid	Lipids	Free fatty acids	745480	605080	640080	3011300	3904600	3281500	237820	275360	242390	1573500	1833700	1714600
mws2623	11-Octadecanoic acid(Vaccenic acid)	Lipids	Free fatty acids	756030	608390	626700	2856000	3678200	3293200	242280	267910	265610	1548100	1825300	1707900
MWSslk132	Hexadecanedioic acid	Lipids	Free fatty acids	62056	36653	24567	262580	586500	429270	22144	87316	23786	175640	170600	178120
Zmyn005252	3-Hydroxy-palmitic acid methyl ester	Lipids	Free fatty acids	4667.1	4723.7	2502.5	9403.2	7399.3	8372.8	1464.6	1899.6	913.37	5638.7	5159.5	3838.8
Lmyn007883	9,16-Dihydroxypalmitic acid	Lipids	Free fatty acids	28090	23130	21967	11061	13337	15566	448230	93318	110920	145320	147060	136590
pmn001686	10,16-Dihydroxypalmitic acid	Lipids	Free fatty acids	9	9	9	9	9	9	11048	2115.3	1922.8	3455.8	4202	4280.2
MWSmce689	Methyl linolenate	Lipids	Free fatty acids	9	9	9	1499400	1896800	1609300	9	9	9	565310	542590	514830
Zmyn004676	17-Hydroxylinolenic acid	Lipids	Free fatty acids	7538.1	5704.7	4222.6	23769	21731	26115	28840	17520	10256	17411	17804	16927
Zmpn003368	13S-Hydroxy-9Z,11E,15Z-octadecatrienoic acid	Lipids	Free fatty acids	1946.2	1834	1966.8	28405	30009	20020	33169	7711.6	11794	19568	20508	23332
pmb2792	13-Hydroxy-6,9,11-octadecatrienoic acid	Lipids	Free fatty acids	26548	31990	17642	18436	26977	22214	50108	82528	38485	43367	42514	46074
Zmyn004732	2R-hydroxy-9Z,12Z,15Z-octadecatrienoic acid	Lipids	Free fatty acids	22647	3732.5	2279	3695.2	6416.4	4415.4	7005.9	5912.3	4397.2	6790.5	4343.7	5954
Hmqp005411	9-Oxo-12Z-Octadecenoic acid*	Lipids	Free fatty acids	13509	6264.5	5176.4	18675	15984	11488	9	9	9	6976.6	10009	9618.3
Hmqp005455	15(R)-Hydroxylinoleic Acid*	Lipids	Free fatty acids	16486	3650.8	3237.9	11845	17350	13814	9	9	9	14114	11142	8849.3
Rfmb091	9S-Hydroxy-10E,12Z-octadecadienoic acid*	Lipids	Free fatty acids	32618	15803	11239	223020	234870	207390	124520	49852	64228	124230	132320	128870
Lmbn005369	13(S)-HODE;13(S)-Hydroxyoctadeca-9Z,11E-dienoic acid*	Lipids	Free fatty acids	25916	11808	11202	206500	196060	197290	114130	46848	62400	109030	125120	115770
Lmbn005662	9(10)-EpOME;(9R,10S)-(12Z)-9,10-Epoxyoctadecenoic acid	Lipids	Free fatty acids	9	9	9	6416	8840	8031.7	9	9	9	3603.6	2932	3209.8
pmb2799	12,13-Epoxy-9-Octadecenoic Acid	Lipids	Free fatty acids	9	9	9	6676	9076.7	7895.7	9	9	9	3782.4	4872.8	3047.1
Lmbn009444	Ricinoleic acid	Lipids	Free fatty acids	12581	10503	10405	47147	26910	32497	41478	43876	45567	46112	65947	57781
pmf0297	1-Eicosanol	Lipids	Free fatty acids	19407	12553	12334	53798	38070	32409	43330	49092	62218	73705	64501	68951
MA10012327	D-Sphingosine	Lipids	Sphingolipids	13309	11956	16038	9	9	9	9	9	9	121960	86175	73560
MWS4295	DL-2-hydroxystearic acid	Lipids	Free fatty acids	5090.4	5660.9	4655.2	10088	10723	12606	2070.2	2088.3	1710.4	7325.4	5846	5752.1
MWS5235	12-Hydroxyoctadecanoic acid	Lipids	Free fatty acids	8757.2	7461.2	3777.7	11288	5829	4536	600990	536580	661870	748660	734280	682040
Lmqn008288	3-Hydroxyoctadecanoic Acid	Lipids	Free fatty acids	155360	189870	250810	189260	199310	155800	41209	359320	75050	194570	169230	178260
MWSmce549	1-Monomyristin	Lipids	Free fatty acids	195990	262840	255420	207330	215580	186650	13483	14296	14539	165200	190010	189320
pmn001610	Eicosadienoic acid	Lipids	Free fatty acids	4601	6138.3	4646.8	5122.6	6193.9	3888.2	5624.7	5202.3	5527.4	3998.5	4000.8	6208.2
pmb2791	9-Hydroperoxy-10E,12,15Z-octadecatrienoic acid	Lipids	Free fatty acids	23996	20317	10164	13624	16350	14260	38995	32859	18417	43005	42532	42610
pmb2789	13S-Hydroperoxy-6Z,9Z,11E-octadecatrienoic acid	Lipids	Free fatty acids	27647	18989	12179	15547	18485	18455	46148	45563	23529	39143	53326	50330
Zmyn004449	9-Hydroxy-12-oxo-10(E),15(Z)-octadecadienoic acid	Lipids	Free fatty acids	9	9	9	2226.9	3179.6	2589.2	9	9	9	1455.1	2104.3	2087.9
Zmzn003953	13(s)-hydroperoxy-(9z,11e,15z)-octadecatrienoic acid	Lipids	Free fatty acids	279190	380290	239850	332780	240550	355240	192340	219470	91398	436900	494720	464940
pmn001606	Eicosenoic acid	Lipids	Free fatty acids	124610	167440	99721	172050	121470	180450	75335	109390	31717	235140	226540	181680
MWS80007	13-Hydroperoxy-9Z,11E-octadecadienoic acid	Lipids	Free fatty acids	248900	112150	50509	229910	682940	453780	9	9	9	203540	210680	212640
Lmbn005287	7S,8S-DiHODE; (9Z,12Z)-(7S,8S)-Dihydroxyoctadeca-9,12-dienoic acid	Lipids	Free fatty acids	245040	113950	50559	232620	682080	467600	9	9	9	205580	210950	209720
MWS80006	9-Hydroperoxy-9Z,11E-Octadecadienoic Acid	Lipids	Free fatty acids	108290	49018	22631	98824	317010	209620	9	9	9	90531	92290	95643
pmb2804	13S-Hydroperoxy-9Z,11E-octadecadienoic acid	Lipids	Free fatty acids	17898	2252.9	634.83	8133.5	7843.4	8106.8	17026	8664.9	4786.3	10198	11509	12578
Rfmb087	9-Hydroxy-13-oxo-10-octadecenoic Acid	Lipids	Free fatty acids	16829	4498.6	3956.1	10479	11490	13977	130080	31608	34184	72442	73725	73002
Lmbn005487	12,13-DHOME; (9Z)-12,13-Dihydroxyoctadec-9-enoic acid	Lipids	Free fatty acids	33313	17050	13305	28406	85225	60559	6571.3	19358	5665.6	34945	34744	33651
Lmbn007891	Hydroxy ricinoleic acid	Lipids	Free fatty acids	5074.6	2429.2	1283	25672	27931	27053	7583.8	7186.7	3581.1	13377	12956	14425
pmb2221	4-Hydroxysphinganine	Lipids	Sphingolipids	1066900	1058900	924060	176610	180400	212580	37004	44961	138030	2410500	1869200	1802200
pmn001691	9,12,13-Trihydroxy-10,15-octadecadienoic acid	Lipids	Free fatty acids	5189.5	3720	2367	124430	149030	118010	44715	15001	16874	58887	54603	62323
Hmqn003054	9,10,11-Trihydroxy-12-octadecenoic acid	Lipids	Free fatty acids	8390.5	2284.3	1204.3	150140	126760	124810	130990	48561	48677	88861	96928	88000
pmn001694	9,10,13-Trihydroxy-11-Octadecenoic Acid	Lipids	Free fatty acids	71209	27162	13607	2200200	2087000	1850000	1676300	655650	655520	1310400	1446300	1318000
pmp001284	Monopalmitin	Lipids	Glycerol ester	12697	15136	15654	10360	12367	12638	964.16	1340.8	1215.7	11868	13708	14927
Lmhp011388	2-α-Linolenoyl-glycerol	Lipids	Glycerol ester	72728	46470	45641	356460	305170	355110	1364.4	808.5	1173.5	155790	192840	163640
Lmhp011562	1-α-Linolenoyl-glycerol	Lipids	Glycerol ester	9	9	9	143750	368090	280060	9	9	9	99624	133550	143600
Lmhp112042	1-Linoleoylglycerol	Lipids	Glycerol ester	11677	5942.4	5468.7	516990	401430	444840	9	9	9	83952	90608	84679
Lmhp012042	2-Linoleoylglycerol	Lipids	Glycerol ester	35303	21367	20701	704360	716160	771510	1995.8	1198.3	1545.8	435570	414320	415090
pmb0296	1-Oleoyl-Sn-Glycerol	Lipids	Glycerol ester	26760	32013	23664	38869	77691	49013	1428.2	1024.9	1193.9	36220	43718	31665
MWS0952	Dihydrosphingosine-1-Phosphate	Lipids	Sphingolipids	9	9	9	1317.7	1421.5	964.2	9346.2	2736.4	4720.1	4927.1	4736.1	5804.7
pmb0864	LysoPE 14:0	Lipids	LPE	5195.6	2864.7	1520	11385	11633	10689	1576.9	9	9	17247	18799	20149
Lmhp008440	LysoPE 15:1	Lipids	LPE	9	9	9	3988.5	5139.4	5106.2	9	9	9	9015	7941.1	9578.5
Lmhp008885	LysoPE 15:0(2n isomer)	Lipids	LPE	9	9	9	3146.1	4041.4	1874.3	9	9	9	2776.3	1730.7	3745.9
Lmhp009187	LysoPE 15:0	Lipids	LPE	9	9	9	15221	17667	16057	9	9	9	33378	27669	26941
Lmhp009034	LysoPE 16:1	Lipids	LPE	9	9	9	8648.8	8614.7	10050	9	9	9	6312.1	7314.2	10980
pmb0876	LysoPE 16:0	Lipids	LPE	991100	641040	436660	692700	760910	805070	83640	92950	160040	2834200	2601400	2464600
pmd0160	LysoPE 16:0(2n isomer)	Lipids	LPE	34095	12624	19460	199050	211640	197770	2819.5	5733.3	5276.2	160220	148900	132220
Lmhp009464	LysoPE 17:1(2n isomer)	Lipids	LPE	14949	14253	11551	16352	22753	22202	9	9	9	45649	45206	38491
Lmhp009769	LysoPE 17:1	Lipids	LPE	15054	13744	12326	16529	22332	21599	9	9	9	46796	31951	41939
pmd0130	LysoPC 14:0	Lipids	LPC	5795.7	1948.9	3864.3	40345	35221	43750	2916.3	3312.7	3401.1	74622	70482	69890
Lmhp010162	LysoPE 17:0	Lipids	LPE	9	9	9	3218.7	1898.1	3154.8	9	9	9	2729.3	2989.7	3228.5
Lmhp008801	LysoPE 18:3	Lipids	LPE	56719	56890	25874	34278	39506	44188	2448.7	3104.4	1867.4	66327	61533	62704
Lmhp008589	LysoPE 18:3(2n isomer)	Lipids	LPE	1351600	757110	1146600	50891	57744	67809	20776	42795	69572	1268200	1139100	1101200
pmb0881	LysoPE 18:2	Lipids	LPE	774330	536060	316690	570810	555940	665120	26599	37369	46529	1252900	1184300	1130000
pmb0874	LysoPE 18:2(2n isomer)	Lipids	LPE	10030000	6423900	9610600	1143000	1156500	1336300	448960	616340	1338000	18712000	17280000	16590000
pmb0856	LysoPE 18:1(2n isomer)	Lipids	LPE	1611900	1667900	2420700	350130	559570	573430	256140	395290	856920	10820000	10045000	9283800
pmb2260	LysoPC 15:1	Lipids	LPC	9	9	9	4155.5	7246.8	6280.3	9	9	9	9558.2	11090	6455.2
mws0289	LysoPE 18:1	Lipids	LPE	366980	290540	191380	240190	344170	367890	24483	29200	42470	914150	783050	757910
pmb0880	LysoPE 18:0(2n isomer)	Lipids	LPE	9719.5	10385	11826	2048.5	2282.7	4262.3	945.29	2568.9	4458.3	60978	51938	49871
pmb0883	LysoPE 18:0	Lipids	LPE	18637	6255.7	3407	8992.3	6313.5	8632.4	1767.6	9	3274.1	53404	59468	54461
Lmhp009129	LysoPC 15:0	Lipids	LPC	9	9	9	11677	16072	12426	9	9	9	6723.1	9619.4	3813.5
pma1303	LysoPC 16:2	Lipids	LPC	9	9	9	2811.3	3415	4096.9	9	9	9	3446.8	4465.7	1950.9
pmb0863	LysoPC 16:2(2n isomer)	Lipids	LPC	9	9	9	3291.6	2494.1	4312.7	9	9	9	5204.9	4427.5	3942.6
pmp001270	LysoPC 16:1	Lipids	LPC	5147.2	5576.5	3770.9	40337	58915	40419	9	9	9	39130	46885	38251
pmb0855	LysoPC 16:0	Lipids	LPC	1588400	998310	591170	3936800	5239100	4880300	216590	209730	465650	9495400	8386700	7912700
Lmhp009802	LysoPE 20:3(2n isomer)	Lipids	LPE	5186.7	2611	2252.1	9	9	9	9	9	9	10699	11301	9423.5
Lmhp010040	LysoPE 20:3	Lipids	LPE	2030.8	2566.2	1301.8	9	9	9	9	9	9	2625.5	2385.4	4358
Lmhp010757	LysoPE 20:2	Lipids	LPE	5517.6	3034.8	1574.7	9	9	9	9	9	9	9137.1	6894.4	7181.5
Lmhp008718	LysoPC 17:2	Lipids	LPC	21788	11991	16350	4058.6	4818.7	5662.9	1277.7	848.7	4378.6	58309	56136	48400
Lmhp009590	LysoPC 17:1	Lipids	LPC	11011	10538	9117.8	27619	67561	38530	3712.2	5079.8	6604.4	109920	115990	71888
pmb2406	LysoPC 17:0	Lipids	LPC	9	9	9	4823.2	4640.1	8065	9	9	9	1787.3	1560.1	1485.5
Lmhp010515	LysoPC 17:0(2n isomer)	Lipids	LPC	9	9	9	9335	9447.8	11187	9	9	9	3097.2	3491	3302.1
Lmhp009773	1-α-Linolenoyl-glycerol-3-O-glucoside	Lipids	Glycerol ester	4361.9	1612.8	3896.5	34290	27324	26233	9	9	9	7368.6	7105.8	5654.9
Lmhp009526	2-α-Linolenoyl-glycerol-1-O-glucoside	Lipids	Glycerol ester	4553.6	3551.6	3294.7	36764	24709	23265	9	9	9	7524.2	4985	7312.9
Lmhp010573	1-Linoleoylglycerol-3-O-glucoside	Lipids	Glycerol ester	9	9	9	7801.8	7126.5	6129.8	9	9	9	1762.1	1032.8	668.88
Lmhp010334	2-Linoleoylglycerol-1-O-glucoside	Lipids	Glycerol ester	2184.8	1289.3	1759	18520	17090	13317	9	9	9	12363	11233	9451.8
pmb0865	LysoPC 18:3(2n isomer)	Lipids	LPC	137220	123430	65293	121610	154880	137930	14421	15016	17000	382410	363530	360660
pmb0854	LysoPC 18:3	Lipids	LPC	125410	100090	65033	124940	169970	143910	12297	10271	18384	360290	353900	364670
pmp001273	LysoPC 18:2	Lipids	LPC	1718100	1002900	602910	2950600	3104200	2946200	199820	203130	309100	7041500	6355400	6088100
pmp001251	LysoPC 18:2(2n isomer)	Lipids	LPC	11454000	6818300	9464000	3627300	4255300	3966200	544570	675300	1693000	23883000	21561000	20376000
pmp001281	LysoPC 18:1	Lipids	LPC	335620	305970	194860	665400	1112900	973230	44731	44539	92774	1776800	1629300	1577400
Lmhp010190	LysoPC 18:1(2n isomer)	Lipids	LPC	2601700	2122200	3097300	1026300	1899600	1617400	199140	326260	995900	11662000	10183000	9590900
mws0126	LysoPC 18:0	Lipids	LPC	22214	9978.6	4223.5	21938	16924	23851	2154.3	1450.7	3317.9	64845	56955	61865
pmp001259	5,8,11,14-Pentadecanoamide	Lipids	Free fatty acids	9	9	9	5727.9	17874	15115	9	9	9	7952.5	8647.9	11793
Lmhp007840	LysoPC 19:2	Lipids	LPC	4229.7	1787.6	2794.8	1839.4	4566.6	1918	1775.7	1514.7	4145.1	61486	54430	49922
Lmhp007598	LysoPC 19:2(2n isomer)	Lipids	LPC	6290.3	2381.7	2242.7	1611.5	3211.1	3009.1	1468.3	3938	7252.9	70590	55138	55719
Lmhp010908	LysoPC 19:1	Lipids	LPC	2504.3	3953.8	4236	2257.9	3540.4	2429.9	9	9	9	11461	9502.7	9417.4
pmb2228	LysoPC 19:0	Lipids	LPC	9	9	9	14339	8559.4	11860	9	9	9	3901.9	3725.9	4882
pmd0146	LysoPC 20:2(2n isomer)	Lipids	LPC	2472.2	2739.6	1410	4961.6	7131.3	3954.2	9	9	9	17003	13148	13987
pmd0147	LysoPC 20:2	Lipids	LPC	8218.9	2868.1	2197.3	8399.2	11093	8951.2	9	9	9	25591	21156	15682
Lmhp011549	LysoPC 20:1	Lipids	LPC	9	9	9	2851	4824.8	3415.3	9	9	9	4098.3	3582.3	2743.1
Lmhp008744	1-α-Linolenoyl-glycerol-2,3-di-O-glucoside	Lipids	Glycerol ester	1380.6	1834.3	2229	41988	28585	24935	9	9	9	5157.8	6060.8	4258.6
Lmhp008513	2-α-Linolenoyl-glycerol-1,3-di-O-glucoside	Lipids	Glycerol ester	2045.7	3070.8	2938.8	47546	31208	31529	9	9	9	6056.2	4593.4	9817.2
Lmhp009190	2-Linoleoylglycerol-1,3-di-O-glucoside	Lipids	Glycerol ester	9571.2	8040.5	7505.2	79044	58546	54046	9	9	9	34398	44507	39260
Lmhp009384	1-Linoleoylglycerol-2,3-di-O-glucoside	Lipids	Glycerol ester	1880.9	1778.1	1737.8	46989	28004	24292	9	9	9	9415.6	8599	10044
mws0255	Cytosine	Nucleotides and derivatives	Nucleotides and derivatives	9	9	9	26351	15428	32762	9	9	9	6358	7189.2	9640.5
pme0040	Adenine	Nucleotides and derivatives	Nucleotides and derivatives	118560	146050	79512	759380	1118500	1212800	33203	51700	45370	335010	308210	304360
pmb0374	2-Aminopurine	Nucleotides and derivatives	Nucleotides and derivatives	49963	49309	83258	138200	77507	99820	9	9	9	52357	28852	51652
mws0847	1-Methyladenine	Nucleotides and derivatives	Nucleotides and derivatives	7028.8	12314	30572	20664	12472	17623	9	9	9	309030	330870	389450
pme1109	Guanine	Nucleotides and derivatives	Nucleotides and derivatives	9	9	9	19602	20995	32720	6139.8	6830.1	13534	25771	20872	16475
pme0183	Isoguanine	Nucleotides and derivatives	Nucleotides and derivatives	12701	9031.2	30483	48706	33706	38441	9	9	9	437750	301950	472360
pme0256	Xanthine	Nucleotides and derivatives	Nucleotides and derivatives	265800	300270	122750	23977	122360	59537	44445	53549	54581	50528	39415	38267
MWS2984	8-Azaguanine	Nucleotides and derivatives	Nucleotides and derivatives	228990	426780	288610	40916	63368	56097	14435	21697	28470	131780	129610	140920
MWS4525	6-O-methylguanine	Nucleotides and derivatives	Nucleotides and derivatives	9	9	9	10304	5150.2	10826	15239	16270	26118	54088	61402	67147
pmc0274	6-Methylmercaptopurine	Nucleotides and derivatives	Nucleotides and derivatives	184280	127960	211920	548340	436290	729150	153330	253090	344000	5869600	5517600	5677400
mws0981	Isoxanthopterin	Nucleotides and derivatives	Nucleotides and derivatives	9	9	9	9	9	9	27305	32986	19396	30622	25645	26625
mws0863	2-Deoxyribose-5'-phosphate	Nucleotides and derivatives	Nucleotides and derivatives	11411	21208	12232	145470	206480	129450	9	9	9	19968	24407	26312
pmb2507	2-Deoxyribose-1-phosphate	Nucleotides and derivatives	Nucleotides and derivatives	9	9	9	642780	528150	318840	46165	72505	46857	25698	26620	21281
ML10180524	Cytarabine	Nucleotides and derivatives	Nucleotides and derivatives	22189	24133	25484	123430	98857	134260	9	9	9	53453	77541	51739
pme3732	Cytidine	Nucleotides and derivatives	Nucleotides and derivatives	17490	19546	22795	46743	29356	53165	9	9	9	8466.2	14330	10062
mws0248	Uridine	Nucleotides and derivatives	Nucleotides and derivatives	39972	19486	13566	532930	485740	268750	89732	68377	70669	97104	88892	73264
MWSmce295	1-beta-D-Arabinofuranosyluracil	Nucleotides and derivatives	Nucleotides and derivatives	35159	24846	33214	159410	75583	86171	9	9	9	35971	41569	63699
MWSmce116	5'-Deoxyadenosine	Nucleotides and derivatives	Nucleotides and derivatives	9553.2	9714.3	6339.8	57482	61191	90635	9	9	9	35144	37150	46579
pme3961	2'-Deoxyadenosine	Nucleotides and derivatives	Nucleotides and derivatives	10208	5369.6	6286.8	74181	76543	105640	9	9	9	52853	37777	40492
pme0230	Adenosine	Nucleotides and derivatives	Nucleotides and derivatives	10875000	8087900	12187000	21810000	13059000	16040000	408260	715600	600870	26154000	28774000	29839000
pme1119	Inosine	Nucleotides and derivatives	Nucleotides and derivatives	15664	8655.1	21724	94804	71749	68430	9	9	9	10182	12248	14985
mws1060	9-(Arabinosyl)hypoxanthine	Nucleotides and derivatives	Nucleotides and derivatives	9	9	9	647500	383610	326910	9	9	9	60665	56509	67878
Hmhp001812	2'-O-Methyladenosine	Nucleotides and derivatives	Nucleotides and derivatives	3882.5	8210.1	2956.1	18107	15548	38846	9	9	9	13806	16731	8407.7
mws0668	Xanthosine	Nucleotides and derivatives	Nucleotides and derivatives	50562	67603	32786	542050	319180	301530	72818	65465	77119	80353	96052	84650
pme1474	5'-Deoxy-5'-(methylthio)adenosine	Nucleotides and derivatives	Nucleotides and derivatives	684510	428460	648690	330500	222410	376940	174880	173090	341150	4901500	4499100	4750400
pme1373	2'-Deoxycytidine-5'-monophosphate	Nucleotides and derivatives	Nucleotides and derivatives	9	9	9	14448	8413.5	12487	9	9	9	16113	21000	15256
pme3967	2-(Dimethylamino)guanosine	Nucleotides and derivatives	Nucleotides and derivatives	9	9	9	38776	53294	71842	9	9	9	52455	42473	48664
Lmcp002302	N6-(2-Hydroxyethyl)adenosine	Nucleotides and derivatives	Nucleotides and derivatives	13092	17297	12181	33492	64026	93066	1895.5	764.69	3054.3	58673	58873	53962
mws0884	Cyclic 3',5'-Adenylic acid	Nucleotides and derivatives	Nucleotides and derivatives	9	9	9	164020	68230	145880	9	9	9	9671.7	8803.7	15601
pme3184	2'-Deoxyadenosine-5'-monophosphate	Nucleotides and derivatives	Nucleotides and derivatives	24776	12328	12261	109730	119290	121260	22283	40490	36934	91026	121540	114580
pmc0066	2'-Deoxyinosine-5'-monophosphate	Nucleotides and derivatives	Nucleotides and derivatives	2010600	1490200	1795100	2794700	3317200	2779300	12715000	11326000	11618000	19113	19096	18227
pmb0981	Adenosine 5'-monophosphate	Nucleotides and derivatives	Nucleotides and derivatives	165480	103100	89161	353850	355450	194790	66701	145950	103670	211090	207000	218920
pmb0532	Inosine 5'-monophosphate	Nucleotides and derivatives	Nucleotides and derivatives	7071.5	11080	6226.6	31376	21093	17756	9	9	9	12104	20678	13280
pmb0998	Guanosine 5'-monophosphate	Nucleotides and derivatives	Nucleotides and derivatives	7771.6	6958.3	5431.9	11040	6087.6	7009.5	9	9	9	11219	7564.7	11191
pme3337	Succinyladenosine	Nucleotides and derivatives	Nucleotides and derivatives	138120	157580	164190	935540	716390	814820	33289	48926	77279	928930	830510	1026400
pmc0281	Ribosyladenosine	Nucleotides and derivatives	Nucleotides and derivatives	21995	20106	29979	74198	70060	77275	10630	26029	15227	241360	203580	216920
pme3007	Uridine 5'-diphosphate	Nucleotides and derivatives	Nucleotides and derivatives	70446	55778	55377	78702	75734	106160	105200	73247	136820	58446	55652	70599
MWS5083	Flavin Single Nucleotide(FMN)	Nucleotides and derivatives	Nucleotides and derivatives	9	9	9	37230	27108	21448	40755	23913	21221	33634	27991	24388
Zmfn000481	Uridine-5'-Diphosphate-D-Xylose	Nucleotides and derivatives	Nucleotides and derivatives	503720	295780	357420	186550	151230	144220	194910	52627	40910	98089	111870	124910
pmb2922	Uridine 5'-diphospho-D-glucose	Nucleotides and derivatives	Nucleotides and derivatives	1958200	1734200	1794100	960730	761920	633420	9	9	9	354400	345700	468430
mws1409	Uridine-5'-diphosphoglucuronic acid	Nucleotides and derivatives	Nucleotides and derivatives	32381	28870	27366	8493.9	4110.1	7482.8	9	9	9	30345	31376	37241
Lmqn000780	Uridine 5'-diphospho-N-acetylglucosamine	Nucleotides and derivatives	Nucleotides and derivatives	50227	39598	29842	25110	16287	19651	59430	7697.9	13366	18434	27801	27329
pmb0530	Nicotinic acid adenine dinucleotide	Nucleotides and derivatives	Nucleotides and derivatives	36196	29762	21627	219920	151250	110850	50777	68658	56503	173150	184250	179410
pme2651	NADP (Nicotinamide adenine dinucleotide phosphate)	Nucleotides and derivatives	Nucleotides and derivatives	23569	23433	11940	59156	39629	48900	9	9	9	35626	47059	38667
mws0281	Citric Acid	Organic acids	Organic acids	39320000	31418000	30792000	22723000	17186000	17935000	40958000	34352000	59683000	50499000	50878000	42497000
Zmyn000453	Isocitric Acid	Organic acids	Organic acids	31991000	32581000	32842000	14298000	11723000	11990000	36065000	18756000	16070000	46053000	39253000	33346000
mws0275	L-Malic acid*	Organic acids	Organic acids	57574000	37730000	45536000	55987000	52873000	58357000	34414000	34540000	29105000	105920000	111050000	97917000
mws0470	Methylmalonic acid*	Organic acids	Organic acids	14242000	12758000	14993000	20345000	16985000	12583000	6003800	4167000	15074000	18811000	18077000	17810000
mws0192	Succinic acid*	Organic acids	Organic acids	12887000	11304000	13133000	17074000	14005000	10951000	5749500	3910500	14005000	17568000	16846000	16637000
mws0851	Valproic Acid	Organic acids	Organic acids	2100600	2839200	1786300	2400100	3282500	2395000	4249900	4635100	3307100	4105100	4648300	4238600
mws0473	2-Methylsuccinic acid*	Organic acids	Organic acids	1461700	593840	696940	4324900	4377200	3671700	3640100	1889300	2366600	2848100	2576900	2616700
MWS0811	L-Pipecolic Acid	Organic acids	Organic acids	368520	1140000	1811400	3071400	1781700	4901600	3144700	4821100	6208000	8675000	8803300	8155700
MWS1882	Iminodiacetic acid	Organic acids	Organic acids	427270	362090	396190	271370	202510	256580	1900000	1266300	1490400	1210800	1160500	1123900
mws0237	Azelaic acid	Organic acids	Organic acids	677590	567230	680160	2370000	1469700	1760200	1342900	2043300	763650	1354500	1250300	1163800
MWSmce118	Imidazole-4-Acetic Acid*	Organic acids	Organic acids	265220	415430	378560	152400	155640	196380	874670	1081200	808590	410310	397700	550130
MWSmce448	Imidazol-1-yl-acetic acid*	Organic acids	Organic acids	313180	355080	311430	158310	166850	172130	723950	856940	663120	397010	388280	244140
mws0376	Fumaric acid	Organic acids	Organic acids	818710	438790	506960	622470	657030	739780	558390	549360	356340	1506500	1610300	1343100
pmb3101	2-Isopropylmalic Acid	Organic acids	Organic acids	69512	43470	33348	286950	327660	380470	525270	153500	262480	284410	284280	227240
Zmgn001448	2-Propylmalic Acid*	Organic acids	Organic acids	75188	39680	37139	294120	314630	329120	481600	111940	270730	263040	251080	208990
mws0208	Adipic Acid*	Organic acids	Organic acids	108780	61058	72808	380590	372940	519270	469620	216820	227350	252340	220010	224070
Zmyn000247	2-Hydroxyglutaric Acid	Organic acids	Organic acids	353670	345550	314040	321250	268570	241720	465460	520210	339470	467730	580460	509350
pmb2826	L-Citramalic acid	Organic acids	Organic acids	293340	191620	179330	208460	135290	172480	460990	433960	344270	422580	404060	359510
Lmbn001754	3-Isopropylmalic Acid*	Organic acids	Organic acids	88110	56518	26399	244010	326550	337510	420940	135410	252460	229020	235440	233970
mws0924	2-Methylglutaric acid*	Organic acids	Organic acids	105060	63763	65831	388480	317090	486850	405120	184500	207040	230710	258730	205640
Lmbn001288	2-Hydroxy-2-methyl-3-oxobutanoic acid	Organic acids	Organic acids	116600	60226	52318	372600	388820	311920	309120	183610	201860	265120	228450	231150
Lmmn000806	Dimethylmalonic acid*	Organic acids	Organic acids	103870	34418	54082	316040	352990	287130	279450	145690	180900	223490	201070	209000
pme3011	γ-Aminobutyric acid	Organic acids	Organic acids	106240	229110	125640	307780	259540	210150	233210	184280	215530	215880	250770	210370
pme3096	Aminomalonic acid	Organic acids	Organic acids	430590	347870	476560	567770	491470	345770	203500	126720	497880	543600	596130	531300
Wmzn000227	2,2-Dimethylsuccinic acid	Organic acids	Organic acids	68494	99213	126490	190590	177860	241070	194970	454270	437440	219470	197950	202760
mws0567	4-Guanidinobutyric acid	Organic acids	Organic acids	638790	1396800	2188300	135020	243380	306660	109030	166090	375030	439030	503840	586960
mws0154	Shikimic acid	Organic acids	Organic acids	788340	556780	476990	190190	119630	102030	71388	74314	35542	635150	479700	410470
mws4052	1-Aminocyclopropane-1-carboxylic acid	Organic acids	Organic acids	35329	65416	68481	47699	43853	36951	70354	67362	42126	30728	63325	30901
Lmmn003323	2-Hydroxyhexadecanoic acid	Organic acids	Organic acids	223400	274400	146600	1098900	1250200	1247300	64999	106550	54687	564850	562960	502390
Zmgn000217	Methylenesuccinic acid	Organic acids	Organic acids	98315	98897	97123	179890	141570	142910	59888	53001	53119	94757	93615	76883
pme0120	5-Aminovaleric acid	Organic acids	Organic acids	2620	6360.4	3831.5	16158	12118	6443.3	52787	50390	47500	31017	29347	37262
pmb2657	Argininosuccinic acid	Organic acids	Organic acids	63270	50732	49604	22153	11213	10176	42488	18591	28967	47208	41234	41034
pme0243	Glutaric acid	Organic acids	Organic acids	31449	34049	24641	111860	122420	122500	40695	35192	171190	104090	109870	93969
pme3017	2-Aminoisobutyric acid	Organic acids	Organic acids	54701	129100	304810	1331300	1384900	1468700	36276	38448	38693	71629	160430	197630
pme0278	2,6-Diaminooimelic acid	Organic acids	Organic acids	6435.3	7915.7	13771	72102	32624	84342	31227	22368	29368	28564	42208	21665
pme3009	Trans-Citridic acid	Organic acids	Organic acids	361420	254300	296990	9454.6	16295	20592	28695	28357	62322	91243	113570	145360
pme2507	Lithospermic acid	Organic acids	Organic acids	9	9	9	980.49	2484.8	1524.2	27927	15006	8961	4988.2	9006.7	5035.2
Lmgn000160	3-Ureidopropionic Acid	Organic acids	Organic acids	2763.4	5889.8	10818	17764	13117	26824	27442	102830	67302	44376	44112	51178
pme3186	DL-Glyceraldehyde-3-phosphate	Organic acids	Organic acids	285450	257270	207930	293530	120470	151200	26223	23745	14150	81274	77786	53949
Zmtn001464	4,8-Dihydroxyquinoline-2-carboxylic acid	Organic acids	Organic acids	94780	67574	74705	31141	53870	105850	25191	36935	40003	76117	54444	50755
Lmbn001467	5-Acetamidopentanoic Acid	Organic acids	Organic acids	76254	60734	49686	343300	309600	376780	19113	13768	18436	78522	83845	80875
Lmbn003524	9-Oxononanoic acid	Organic acids	Organic acids	11895	6472.8	12274	24013	11438	20026	15029	17035	4954.6	18932	16757	15438
mws0236	2-Aminoethanesulfonic acid	Organic acids	Organic acids	11336	15418	4367.5	18622	21497	15793	13132	13779	12329	8869.1	7966.8	8401.1
pmf0420	Benzyl acetate	Organic acids	Organic acids	37405	34001	22276	36154	18838	29221	10365	11923	6397.9	31898	21495	22082
MWS1962	cis-Citral	Organic acids	Organic acids	8682.3	10515	7492.4	4916.3	5853.5	9765.7	5010	6547.7	4855.5	17916	16501	34644
mws2628	N-Methyl-4-aminobutyric acid	Organic acids	Organic acids	6398.9	3834.8	9139.3	19179	30159	19898	4888.2	8301.3	7080.3	6380.2	7133.9	5240.1
Zmgn004439	Decanoic acid	Organic acids	Organic acids	2265.6	1602.4	1375.3	1740.1	1464.4	1123.1	2141.9	2848.5	715.88	1781.4	2397.5	1305.3
MWS2040	Methanesulfonic acid	Organic acids	Organic acids	35379	32515	29498	69826	103660	60625	9	9	9	8259.6	6714.2	10185
Lmqp000873	Succinic anhydride	Organic acids	Organic acids	31232	44941	49896	24185	17108	33719	9	9	9	54904	62576	52274
Lmgn000219	Succinic semialdehyde	Organic acids	Organic acids	11095	10262	7101.3	9	9	9	9	9	9	5252.2	8493.7	8403.6
pme1975	Malonic acid	Organic acids	Organic acids	574500	1168500	556650	9	9	9	9	9	9	1034300	824760	891410
pme1730	D-Erythronolactone	Organic acids	Organic acids	26117	17471	21902	9	9	9	9	9	9	5059	8009.3	5265.3
MWSmce536	Methyl 2-furoate	Organic acids	Organic acids	9	9	9	59366	25256	13229	9	9	9	21277	17438	21640
mws0425	Citraconic acid	Organic acids	Organic acids	199980	419210	163680	517750	518500	578340	9	9	9	359790	387600	483390
Zmpn000638	3-Guanidinopropionic acid	Organic acids	Organic acids	47054	34509	39727	42659	41545	29343	9	9	9	21180	12247	16873
pme0274	6-Aminocaproic acid	Organic acids	Organic acids	82051	98369	128910	190350	120680	236160	9	9	9	1085700	785050	867960
mws0972	6-Hydroxyhexanoic acid	Organic acids	Organic acids	9	9	9	43536	30358	30463	9	9	9	10359	17048	14096
mws0336	Urocanic acid	Organic acids	Organic acids	37062	32686	55243	9	9	9	9	9	9	55677	66986	54005
Rfmb320	1-Methylpiperidine-2-carboxylic acid	Organic acids	Organic acids	2336900	2327000	3120300	3081500	3680800	3420700	9	9	9	1680200	1558900	1888400
pme2380	α-Ketoglutaric acid	Organic acids	Organic acids	9	9	9	156170	100540	120960	9	9	9	44563	58791	40347
MWS3036	3-Hydroxyglutaric acid	Organic acids	Organic acids	145950	178270	189210	96502	78508	74060	9	9	9	138650	143350	120740
mws0262	L-Tartaric acid	Organic acids	Organic acids	83124	90406	84959	355250	330600	323640	9	9	9	28021	24519	12818
Zmjn001813	Pimelic acid	Organic acids	Organic acids	4379.2	2423.9	7858.2	49372	27486	28975	9	9	9	6318.7	13436	18420
mws2125	Phosphoenolpyruvate	Organic acids	Organic acids	146050	130900	152800	267310	277250	173940	9	9	9	39023	37740	39986
mws0242	Suberic Acid	Organic acids	Organic acids	27453	24251	22671	79971	58749	109220	9	9	9	27520	50870	37974
MWSmce220	D-Glucono-1,5-lactone	Organic acids	Organic acids	54583	83879	38461	9	9	9	9	9	9	39057	27103	21467
mws0277	Quinic Acid	Organic acids	Organic acids	65262000	64118000	63969000	34977000	30062000	29390000	9	9	9	82060000	60535000	76871000
MWSslk154	Triethyl citrate	Organic acids	Organic acids	6139.3	5929.3	5852.2	7690.6	9944.5	9262.4	9	9	9	10987	8007.5	7695.3
pmf0256	3-Methyl-1-pentanol	Others	Saccharides and Alcohols	23349	8826.8	6908.7	17995	5229.4	9500	9	9	9	6827.2	11560	9380.9
pma0134	D-Threose	Others	Saccharides and Alcohols	79843	48904	19026	270510	91602	188100	11257	25765	17133	120810	107760	143280
mws0133	Nicotinamide	Others	Vitamin	22302	23674	14539	25090	18988	25210	9	9	9	84617	71249	67728
pme0490	Nicotinic acid (Vitamin B3)	Others	Vitamin	12217	15135	11842	85066	58978	44892	9	9	9	60933	51564	65732
pmp001086	5-Hydroxymethylfurfural	Others	Others	279870	221730	237170	50100	43226	19183	559310	701540	593270	141960	117990	195830
Zmdp000376	4-Guanidinobutanal	Others	Others	3174700	6046500	9154000	12767000	9061200	19097000	7996000	6659600	5888500	22413000	21287000	23201000
Lmbn000198	3-Dehydro-L-Threonic Acid*	Others	Saccharides and Alcohols	6043200	3361900	1953600	12928000	11435000	13200000	8990800	6265600	7023800	6618700	6133800	6404300
MWSmce701	4-Ethylbenzaldehyde	Others	Others	175250	133930	41125	9	9	9	9	9	9	58681	63000	51197
mws0889	D-Threonic Acid	Others	Saccharides and Alcohols	9656100	4760100	4187900	3955700	4129900	4110900	6341000	4716400	4535500	4601800	4449600	4736400
Zmyn000230	2-Dehydro-3-deoxy-L-arabinonate	Others	Saccharides and Alcohols	436670	310180	305950	388690	325350	316890	505400	436360	496980	568060	580620	498100
ML10171848	D-Arabinono-1,4-lactone	Others	Saccharides and Alcohols	211880	191220	232260	160030	121080	109300	9	9	9	238680	206130	208690
MWSmce682	DL-Xylose	Others	Saccharides and Alcohols	80169	74525	59268	65809	133580	105730	75611	74324	70083	76906	81643	93791
MWSmce676	D-Arabinose	Others	Saccharides and Alcohols	60901	70835	79423	100730	97020	98414	61141	85682	71330	80461	89554	72895
Zmgn000173	D-Ribose	Others	Saccharides and Alcohols	53220	24947	21104	200700	323750	252120	92728	135210	115160	109610	114810	104160
pme2165	Orotic acid (Vitamin B13)	Others	Vitamin	233870	293630	347360	103160	70041	66843	9	9	9	397840	338210	393200
pmf0174	1-Decanol	Others	Saccharides and Alcohols	9169000	7524200	8578200	10599000	8420900	10373000	23917000	16251000	14566000	22825000	24240000	24229000
MWS0559	1,6-anhydro-β-D-glucose	Others	Saccharides and Alcohols	73119	87950	77358	9	9	9	62113	85482	81039	104580	87283	85724
MWSCX017	4-hydroxyphenyl acrylaldehyde	Others	Others	9	9	9	17804	15147	22540	9	9	9	27317	23837	25365
pme2529	1,5-Anhydro-D-glucitol	Others	Saccharides and Alcohols	75818	37169	15866	118500	88649	77114	24328	22672	16447	15611	9096.3	10729
mws0854	Rhamnose	Others	Saccharides and Alcohols	86823	61360	22060	122250	75473	98441	13088	23647	19080	14898	17563	20649
pme2435	L-Fucose	Others	Saccharides and Alcohols	60413	50257	22659	67009	45410	47440	15877	33484	24463	11049	5916.7	6834.7
mws0344	D-Xylonic acid	Others	Saccharides and Alcohols	2907600	1607700	1318800	4192200	6362700	6288000	2236100	2464400	2549000	2035500	1904700	2167400
MWSmce165	L-Fucitol	Others	Saccharides and Alcohols	337960	250770	187310	425150	535950	484310	285690	288030	312290	223140	237790	245400
Zmjp000624	Pyridoxal	Others	Vitamin	21610	11739	11556	34963	32457	29551	9	9	9	17490	23784	22561
pme1383	Pyridoxine	Others	Vitamin	46837	40871	26136	70625	104700	95112	86075	98252	129710	569480	603750	623460
Zmzn000078	Dihydroxyacetone phosphate	Others	Saccharides and Alcohols	88675	57420	47820	22640	11049	15778	157690	78403	107890	117620	108090	115770
MA10039492	Dehydroascorbic acid	Others	Vitamin	92934	73272	99984	41472	26862	13959	9	9	9	37271	37084	34531
pmf0173	1,2-Decanediol	Others	Saccharides and Alcohols	53913	37654	47427	47840	38817	40958	77607	80003	33080	63200	87322	95990
MWSmce690	Erythorbic Acid; Isoascorbic Acid	Others	Vitamin	3533800	4671400	3633500	139320	114770	77552	161760	32937	38397	262170	406250	198920
Hmfn000531	L-Ascorbic acid (Vitamin C)	Others	Vitamin	25374000	34073000	29470000	492400	378540	347470	6016100	6114300	5588400	14954000	16682000	11801000
mws4175	D-Glucurono-6,3-lactone	Others	Saccharides and Alcohols	747460	852320	583560	33109	34287	22015	42422	8838	3079.7	48460	70140	26304
pmb0786	D-Glucosamine	Others	Saccharides and Alcohols	6448200	8629300	6537100	8278700	11474000	9889100	6060900	11165000	9533900	5525200	9031600	9948100
pmf0139	D-Galactose*	Others	Saccharides and Alcohols	1922600	1855200	2128000	591890	544000	693720	1000100	2055600	1587700	2130400	2210300	1910300
Hmln000297	Inositol*	Others	Saccharides and Alcohols	1717400	1818000	1909900	610020	603620	642490	1014100	1943000	1361900	1945300	2198600	1932100
mws1164	D-Fructose*	Others	Saccharides and Alcohols	1978600	2055800	1929400	606570	577280	696980	1129200	2049100	1477800	2662100	2669800	2724200
mws4170	D-Glucose*	Others	Saccharides and Alcohols	1641100	1634800	2148700	602880	592890	773380	1185900	1926100	1704200	2618000	2927500	1976600
pmf0138	D-Mannose*	Others	Saccharides and Alcohols	2124300	1610000	2513400	597370	495450	703840	1120100	2281000	1994800	2534700	3126100	2545000
mws0214	D-Sorbitol	Others	Saccharides and Alcohols	6272500	3949200	2358000	10992000	6708500	7727300	500850	1128500	1092300	450900	451030	407090
mws1155	D-Mannitol*	Others	Saccharides and Alcohols	1943500	1171200	738300	3668000	2139600	2496200	135990	355040	311270	153130	133750	150050
pme2237	Dulcitol*	Others	Saccharides and Alcohols	9947500	6977400	3686000	18542000	10675000	12726000	887680	1985000	1900100	750010	721530	732640
pme2596	4-Pyridoxic acid	Others	Vitamin	7299.1	8089.4	7264	6778.1	13985	12321	5302.2	6442.8	5848.8	136510	116510	127630
Zmgn000447	3-Phospho-D-glyceric acid	Others	Saccharides and Alcohols	366920	364950	280090	1399900	1268600	1336100	30007	28775	41890	94569	97972	74166
pmf0348	2,6-Dimethyl-7-octene-2,3,6-triol	Others	Saccharides and Alcohols	86140	54131	87520	268170	144150	165500	185320	284940	96751	164260	159030	123550
mws1189	D-Galacturonic acid*	Others	Saccharides and Alcohols	267310	203060	190520	302860	241780	225310	495240	548870	532180	379080	382840	362210
pme3705	D-Glucoronic acid*	Others	Saccharides and Alcohols	219360	195630	225470	294990	261300	235920	425530	552460	453800	387610	385500	368890
mws2104	D-Pinitol	Others	Saccharides and Alcohols	13411	6345.9	10473	23897	33826	15209	14117	15598	15236	15375	6627.9	20204
pme0534	Gluconic acid	Others	Saccharides and Alcohols	511280	349830	256070	473040	487280	549640	2141500	343050	391210	809920	757390	818260
Zmzn000079	D-Erythrose-4-phosphate	Others	Saccharides and Alcohols	61690	43571	28817	25146	18485	23024	146240	94304	124970	111480	113450	98999
Lmsn000954	Dambonitol	Others	Saccharides and Alcohols	9	9	9	9	9	9	829880	448500	946630	607480	469850	529740
Zmpn000199	D-Galactaric acid*	Others	Saccharides and Alcohols	61489	36766	47377	131640	222260	171090	115180	66701	116010	130260	118070	109790
Zmyn000108	D-Saccharic acid*	Others	Saccharides and Alcohols	97043	58548	53691	139410	162870	178550	110370	74558	128520	141570	135340	124520
Hmcn000192	Sedoheptulose	Others	Saccharides and Alcohols	131440	91021	106410	155390	127700	168320	286590	221000	264330	308480	370560	326180
mws1337	D-Pantothenic Acid	Others	Vitamin	479990	367040	331890	1037200	898870	1019600	84647	107650	116570	2432500	2875600	2977700
mws2608	N-Acetyl-D-galactosamine	Others	Saccharides and Alcohols	307800	307760	257450	225590	238120	271940	108530	207130	208090	341590	320800	507350
mws4174	N-Acetyl-D-mannosamine	Others	Saccharides and Alcohols	215350	204030	207310	73501	93337	57560	71463	86423	75798	47795	53810	36652
pme2755	N-Acetyl-D-glucosamine	Others	Saccharides and Alcohols	2228900	2100100	2023200	1908800	1966100	2191800	1139900	1653100	1688400	2639600	2635900	3382000
pma6455	Ribulose-5-phosphate	Others	Saccharides and Alcohols	119510	85202	37242	210250	98618	102270	9	9	9	16462	18689	10799
pme2266	Biotin	Others	Vitamin	12132	8787	22438	32001	33877	30169	9	9	9	190190	156140	185020
pma3101	Nicotinate D-ribonucleoside	Others	Vitamin	120070	104250	90281	791470	543770	781680	90245	144280	146410	68106	100050	176360
Zmyn000110	D-Glucosamine 1-phosphate	Others	Saccharides and Alcohols	55946	34610	30040	54690	28973	36949	122800	57365	68617	130190	101490	107500
MWS2442	D-Fructose 6-Phosphate	Others	Saccharides and Alcohols	4704700	2963600	2611900	1356900	826600	769220	3657200	1412500	1745800	2651100	2520700	2507400
mws0866	D-Glucose 6-phosphate*	Others	Saccharides and Alcohols	7740700	5355200	5107200	2422300	1447800	1262400	4958700	3390500	3913100	4103100	4154300	3979900
mws1090	Glucose-1-phosphate*	Others	Saccharides and Alcohols	6775000	4283900	3712100	2126100	1325500	1209400	4605900	2330400	3749500	3871900	3488300	4137600
Zmpn000095	Sorbitol-6-phosphate	Others	Saccharides and Alcohols	112950	83808	55064	68330	56152	46495	158860	87708	106340	120190	118350	118440
pmb0952	Thiamine (Vitamin B1)	Others	Vitamin	48372	82407	34226	1296800	811620	1360800	9	9	9	112950	184990	177390
mws1038	Pantetheine	Others	Others	8534.4	11202	4693.1	9	9	9	312430	98060	80244	90128	75809	50736
Lmbp010382	6-Methoxy-2-(2-phenylethyl)chromone	Others	Others	6450.6	6236.3	6561.3	10585	8274.1	6333.5	9	9	9	7368.6	5444.1	6518.6
pma1751	N-(beta-D-Glucosyl)nicotinate	Others	Vitamin	883140	835250	637850	10782	10933	8096.6	342070	533010	632870	10049000	8979900	9688500
pme3163	D-Sedoheptuiose 7-phosphate	Others	Saccharides and Alcohols	2403500	2860700	1989500	1674300	1459700	1144500	583490	839460	605680	3430300	2950500	3009500
pmf0314	cis-Abienol	Others	Saccharides and Alcohols	19742	14111	12599	21571	22801	24338	20530	49861	38425	15811	13501	12537
Hmyp002315	3,5,7,4'-Tetrahydroxy-Coumaronochromone	Others	Others	357240	368610	278110	25492	25650	24311	9	9	9	72345	69036	59785
Lmcp005089	6,8-Dihydroxy-2-[2-(4-methoxyphenyl)ethyl]chromone	Others	Others	9	9	9	14059	10258	9506	9	9	9	11463	10576	9895.8
Lmqn000351	Rutinose	Others	Saccharides and Alcohols	14192	18797	38526	10117	6315.9	12451	98169	299880	346810	99957	119060	110040
Smcp000882	N-benzoyl-2-aminoethyl-β-D-glucopyranoside	Others	Others	9	9	9	6944.9	4753.6	5518.3	9	9	9	49155	48407	44724
Lmmn007418	Casuarinondiol	Others	Others	9	9	9	23663	50707	31485	9	9	9	12347	16955	21696
pmb0789	Pyridoxine-5'-O-glucoside	Others	Vitamin	83112	45973	27693	316210	300680	303620	21371	60240	62951	258330	254670	233000
Zmyn000083	D-Glucose 1,6-bisphosphate	Others	Saccharides and Alcohols	43121	35777	22439	9349.5	6587.4	6823.8	295680	205150	281830	239400	271290	281920
pme3311	D-Fructose-1,6-biphosphate	Others	Saccharides and Alcohols	52319	41634	21337	57001	22910	20472	9	9	9	18509	17735	19936
Lmcp004714	6-Hydroxy-7-Methoxy-2-[2-(3'-Hydroxy-4'-Methoxyphenyl)Ethyl]Chromone	Others	Others	8863.5	5478.7	1724.9	2992.8	2327.4	3029.2	9	9	9	21790	18338	10218
mws1333	Melibiose	Others	Saccharides and Alcohols	285020	186120	174260	1008000	482430	638890	179170	449350	346030	166450	168070	212420
mws1080	Galactinol	Others	Saccharides and Alcohols	2051900	1218500	1458500	5066100	3040200	3213900	962800	1272700	1371800	855720	786640	865510
mws0264	D-Trehalose*	Others	Saccharides and Alcohols	421830	248650	210090	1283300	728990	1043400	204050	475320	306530	172710	193270	196340
Lmsn000381	D-Maltose*	Others	Saccharides and Alcohols	744240	359360	288250	1914000	1143700	1210700	393100	932250	585760	324370	286330	391470
pme0519	D-Sucrose*	Others	Saccharides and Alcohols	908080	568460	514100	2280700	1537300	1430300	365750	593550	541540	319320	321430	336130
mws5038	Isomaltulose*	Others	Saccharides and Alcohols	695970	402150	381430	2370300	988930	1343800	404340	835360	641770	390830	325440	372340
MWSmce203	D-Cellobiose	Others	Saccharides and Alcohols	28338	6320.2	15968	22623	12170	25149	9296.6	45559	30849	12304	19957	13207
MWS1983	Maltitol	Others	Saccharides and Alcohols	74707	60302	45584	144800	66498	112120	66399	88281	83483	40976	41918	40786
mws0232	Riboflavin (Vitamin B2)	Others	Vitamin	29471	27818	41608	75825	50205	68453	6415.1	4279.2	7300.7	206950	188380	209610
Hmbp002333	10-Dehydrogeniposide	Others	Others	11411	14267	15782	9	9	9	9	9	9	22743	33752	38919
pmn001423	Roseoside	Others	Others	99270	71955	87752	11165	11610	12650	314870	251320	245450	162840	221400	189440
Hmcn001415	Majoroside	Others	Others	106030	101360	70339	728420	661050	452420	3438100	3425900	2296700	864610	847880	873830
Hmpn003034	5-Hydroxy-7-(4-hydroxy-3,5-dimethoxyphenyl)-1-(4-hydroxy-3-methoxyphenyl)heptan-3-one	Others	Others	9	9	9	9	9	9	635480	191500	326740	223950	227250	219370
mws1089	Sucrose-6-phosphate	Others	Saccharides and Alcohols	9	9	9	9	9	9	137560	251220	315390	130810	200230	193750
mws2523	Trehalose 6-phosphate	Others	Saccharides and Alcohols	29189	27808	22215	49280	64364	44389	79598	56423	58967	64049	64749	66515
pme1014	Menatetrenone (Vitamin K2)	Others	Vitamin	71837	62026	76245	60147	67509	73796	57396	68057	68071	66522	67102	58461
MWSmce674	Phylloquinone (Vitamin K1)	Others	Vitamin	6018.3	6998.5	6277.1	5577	5402.2	6062.5	6568.7	5147	6969.3	6197.8	6029.5	4526.6
pme1683	Calcium Pantothenate	Others	Vitamin	9	9	9	43372	43479	56807	9	9	9	23211	22321	22675
Lmln001856	5,7-Dihydroxy-4-oxo-2-(3,4,5-trihydroxyphenyl)-4H-chromen-3-yl-alloside	Others	Others	800740	559840	539810	54984	73402	56115	27820000	15757000	16838000	8374700	8389300	8991700
MWSmce486	Manninotriose	Others	Saccharides and Alcohols	21168	28311	15881	59894	30505	33097	25038	23603	22555	36513	25266	36129
MWS0442	Maltotriose	Others	Saccharides and Alcohols	22258	37128	40608	106480	96472	138460	20799	18030	14689	12212	9666.3	12055
pme0500	D-Melezitose	Others	Saccharides and Alcohols	85217	110810	94086	217280	234830	192100	93903	85893	81300	47546	56290	59422
mws1589	D-Panose*	Others	Saccharides and Alcohols	73670	64767	80775	615840	440480	452070	60126	31601	42830	29808	32222	33679
pme2125	Raffinose*	Others	Saccharides and Alcohols	218180	161320	182560	1778200	1102700	1472900	84313	95584	86079	87257	83800	91954
Hmqp000191	Planteose	Others	Saccharides and Alcohols	78625	81057	84126	197610	120500	75786	119410	171950	114030	78233	46442	45264
Lmqn000213	Stachyose	Others	Saccharides and Alcohols	88200	88914	103450	446940	304830	310880	21993	26603	22191	25429	20818	27032
mws4163	Nystose	Others	Saccharides and Alcohols	98247	111720	81766	519050	340020	394660	48102	44368	49558	23949	32673	52797
MWSmce598	Maltopentaose	Others	Saccharides and Alcohols	24998	30369	34427	36361	38754	29809	40236	44247	53725	28394	21138	10797
Lmbn001930	2-Hydroxybenzaldehyde (Salicylaldehyde)	Phenolic acids	Phenolic acids	35921	18953	34580	73246	102490	96405	21265	22294	11898	63544	75024	49649
mws0628	4-Hydroxybenzaldehyde	Phenolic acids	Phenolic acids	53035	29066	60225	106050	110700	73132	65110	41257	30921	48340	37440	28594
Lmgp002593	3-hydroxybenzaldehyde	Phenolic acids	Phenolic acids	23127	24176	31312	9	9	9	22364	25845	36566	40765	52119	37246
MWSmce466	4-Hydroxyacetophenone	Phenolic acids	Phenolic acids	27923	19918	20079	86330	67049	45560	30805	18767	9607.5	24417	21806	26351
MWS1848	Phenyl acetate	Phenolic acids	Phenolic acids	13496	18436	15536	74903	82363	65586	16373	8520.1	11693	18311	22183	20005
Lmgn001670	Salicylic acid	Phenolic acids	Phenolic acids	4526.7	10043	2486.5	18442	27079	16999	28133	22544	15493	11032	17851	8940.2
MWSCX016	4-Hydroxybenzoic acid	Phenolic acids	Phenolic acids	102070	124860	112270	9	9	9	9	9	9	32655	50432	46519
Hmgn001653	Protocatechualdehyde	Phenolic acids	Phenolic acids	45900	71512	64484	333970	295390	347040	130870	84833	102810	97871	105850	88014
MWS2069	2-Methoxy-4-methylphenol	Phenolic acids	Phenolic acids	6103.3	8045.7	4324.6	4167.7	7511.2	5277.7	9	9	9	13790	16679	19612
pme2828	4-Nitrophenol	Phenolic acids	Phenolic acids	33852000	22451000	25897000	1536400	1900200	1660700	2199600	4719900	4661200	9768900	8214700	11553000
Zmzn002575	2-Nitrophenol	Phenolic acids	Phenolic acids	39757	51183	31154	103690	96678	95008	34046	27835	19474	61887	71852	48106
MWS1875	2-Naphthol	Phenolic acids	Phenolic acids	17244	17091	12627	26511	17252	17622	11706	31935	11024	16368	14828	10353
MWS2066	1-Naphthol	Phenolic acids	Phenolic acids	19498	19327	14779	19374	17768	14556	10267	67949	15665	15287	14515	13144
pmp001285	Phthalic anhydride	Phenolic acids	Phenolic acids	3363100	3091900	2867400	3497500	3132300	2971700	2690800	2776900	2947300	3047300	2970200	3032500
MWS20194	Cinnamic acid	Phenolic acids	Phenolic acids	25894	24579	22549	70811	41626	38339	11813	8739.2	8133.6	23479	35843	35177
mws0458	Vanillin; 4-Hydroxy-3-Methoxybenzaldehyde*	Phenolic acids	Phenolic acids	86907	100060	70963	2620200	2373200	2766100	137190	99256	55820	449900	394730	406360
Zmgn004894	Methyl 4-hydroxybenzoate*	Phenolic acids	Phenolic acids	9669.8	15208	10648	381440	365800	366570	13304	22900	19831	46979	51741	65663
MWSmce040	Isovanillin	Phenolic acids	Phenolic acids	9	9	9	111860	113710	99876	9	9	9	41446	36706	47866
mws0183	3,4-Dihydroxybenzoic acid (Protocatechuic acid)*	Phenolic acids	Phenolic acids	24397	18746	22866	213700	143830	149890	1647200	1065200	1177000	315790	299740	275670
mws0639	2,3-Dihydroxybenzoic Acid*	Phenolic acids	Phenolic acids	46390	24323	12454	258540	177820	191220	1698800	1161600	1219200	332170	240640	257680
pmf0440	4-MethoxycinnaMaldehyde	Phenolic acids	Phenolic acids	55896	68531	60690	63317	57322	71119	9	9	9	177290	169440	169440
MWSmce248	3-Hydroxycinnamic Acid*	Phenolic acids	Phenolic acids	24498	23676	20747	329340	295250	351380	98251	36720	68131	103220	77742	80912
Lmmn001643	2-Hydroxycinnamic acid*	Phenolic acids	Phenolic acids	26168	23058	16015	413930	356750	355640	68778	62618	58161	95529	81722	98110
MWSCX015	Caffeic aldehyde	Phenolic acids	Phenolic acids	47423	22449	19868	75816	52068	47092	25863	30777	48505	93347	69045	95951
pme1439	p-Coumaric acid	Phenolic acids	Phenolic acids	9	9	9	44277	33307	59726	9	9	9	46898	55433	48980
mws0459	Eugenol	Phenolic acids	Phenolic acids	747440	653670	684810	752300	774660	745370	727160	825170	782330	700170	561850	639190
pme3083	2-(Formylamino)benzoic acid	Phenolic acids	Phenolic acids	11154	6638.8	9109.9	63307	62745	90510	13756	9699.7	14139	36004	22663	25298
pme0281	Terephthalic acid	Phenolic acids	Phenolic acids	667870	521600	490310	2120600	2068900	2493700	821170	416990	379500	1439200	1501400	1294800
pme0282	Phthalic acid	Phenolic acids	Phenolic acids	78681	57924	65020	253720	219180	266890	88320	59175	39754	151530	169880	154680
Lmrn003000	2-Hydroxy-3-phenylpropanoic acid	Phenolic acids	Phenolic acids	3222	2104.1	2131.5	525.81	3098.6	5209.1	15901	4197.6	47452	12128	17847	16020
mws0467	3-(4-Hydroxyphenyl)-propionic acid*	Phenolic acids	Phenolic acids	2685.5	6746	6976	13065	9615.6	13181	17610	13076	65495	35761	36979	16689
Lmbn005172	2,6-Dimethoxybenzaldehyde*	Phenolic acids	Phenolic acids	6778.2	4188.2	4786.1	8389.6	5863.3	7511.8	22875	2631.4	47161	17449	21108	15857
NK10253223	2-Amino-3-methoxybenzoic acid	Phenolic acids	Phenolic acids	17778	9516.1	10204	33797	29874	21062	9	9	9	11937	13502	12544
Hmbp001276	Gallacetophenone	Phenolic acids	Phenolic acids	92867	115790	121500	265310	273390	385090	909660	1647600	1519700	2795400	3409900	3574400
MWSmce501	Protocatechuic Acid Methyl Ester	Phenolic acids	Phenolic acids	406360	193340	235700	202290	193620	169420	2493600	1353800	1442300	841170	722700	755590
MWSslk066	3-Hydroxy-4-methoxybenzoic acid	Phenolic acids	Phenolic acids	22037	32980	31374	144170	107380	113250	9	9	9	40970	36635	54284
mws0028	Vanillic acid	Phenolic acids	Phenolic acids	9	9	9	289170	277180	269480	9	9	9	40592	41391	24981
MWSmce490	2',4',6'-Trihydroxyacetophenone	Phenolic acids	Phenolic acids	9	9	9	13879	42101	18092	9	9	9	11377	7291	6996.2
Xmbp001692	2,4,6-Trihydroxybenzoic acid	Phenolic acids	Phenolic acids	1939100	1658400	1218300	35910	24755	63515	339530	486680	389940	1837700	1644000	1778600
mws0024	Gallic acid	Phenolic acids	Phenolic acids	5287300	5675200	4011200	5640000	3533500	3256500	1722800	1250400	1455200	1992700	2296500	2125700
pmb2795	4-Methoxycinnamic acid	Phenolic acids	Phenolic acids	99794	86030	81012	19099	20091	31333	30746	34448	33187	52017	61781	48474
mws0009	Coniferaldehyde	Phenolic acids	Phenolic acids	9	9	9	29125	35657	35637	9	9	9	12767	14228	23556
mws1200	Trans-4-Hydroxycinnamic Acid Methyl Ester	Phenolic acids	Phenolic acids	169230	158090	139970	32681	44556	59315	54481	63580	55030	87086	92086	82415
mws2212	Caffeic acid	Phenolic acids	Phenolic acids	59307	43079	16693	604090	516770	517640	224960	253180	223980	247830	220660	177770
mws0093	Coniferyl alcohol*	Phenolic acids	Phenolic acids	85880	61688	24921	196700	148610	277870	179270	348810	396150	333600	298720	283070
MWS2070	Propyl 4-hydroxybenzoate	Phenolic acids	Phenolic acids	62201	54163	52485	125210	70731	74183	39638	270780	46160	69850	59389	51478
Lmbn004847	4-Methoxyphenylpropionic acid*	Phenolic acids	Phenolic acids	20180	13507	5990.7	66324	57378	83185	51528	97222	134730	76734	99664	84162
MWSmce517	Olivetol	Phenolic acids	Phenolic acids	3863.6	2557.9	2605.8	7708.7	5052	6160	3089.9	10455	2851.2	3472	2880.8	2583.5
mws1350	Syringaldehyde; 4-Hydroxy-3,5-Dimethoxybenzaldehyde	Phenolic acids	Phenolic acids	22213	19453	8316.2	449720	440190	448390	29409	15120	21535	73034	75160	68167
MWSmce455	Vanillic acid methyl ester	Phenolic acids	Phenolic acids	16455	10484	8095.6	81051	93779	102810	5631.8	9837.6	7113.1	18625	20221	20849
Hmtn001288	Methyl 2,4-dihydroxyphenylacetate	Phenolic acids	Phenolic acids	9	9	9	9	9	9	8118.5	3461.5	68525	29329	31758	24404
MA10002917	2,4-Dinitrophenol	Phenolic acids	Phenolic acids	51654	46169	37584	120690	81777	46541	80693	26250	35921	64836	60901	63775
HJN037	4-O-Methylgallic Acid	Phenolic acids	Phenolic acids	35024000	23552000	23618000	2940300	2527300	3430200	2301000	1513100	1821700	14093000	15122000	13196000
MWSmce230	Methyl gallate	Phenolic acids	Phenolic acids	36122000	23283000	23038000	2977700	2738800	3635200	2470600	1446400	1799200	14365000	14842000	12794000
pme0309	3-O-Methylgallic Acid	Phenolic acids	Phenolic acids	19522000	12459000	12465000	1439300	1311200	1751600	1293500	806680	1022800	7353800	8082100	6933100
mws0014	Ferulic acid	Phenolic acids	Phenolic acids	8735.5	4314.2	5362.3	1080200	1287500	1205900	69248	42721	43098	168120	226730	235130
MWSslk097	Dimethyl phthalate	Phenolic acids	Phenolic acids	1099600	1313600	980770	1389100	1337700	1109600	758730	972290	847460	1171500	1062500	1334500
MWSmce632	Vanillin acetate	Phenolic acids	Phenolic acids	9	9	9	184690	168840	164410	9	9	9	96333	118580	104380
MWS20182	Dihydroferulic Acid	Phenolic acids	Phenolic acids	29155	16605	20271	9	9	9	21494	18906	19189	15023	21136	26629
mws0027	Syringic acid	Phenolic acids	Phenolic acids	9	9	9	44690	55857	48612	16752	21268	18492	15537	6837.4	14053
Lmbn013410	2,4-Di-Tert-Butylphenol*	Phenolic acids	Phenolic acids	849660	962740	766770	887210	800670	892930	2071800	789190	456400	1487800	1418300	1285700
Lmln010063	2,6-Di-tert-butylphenol*	Phenolic acids	Phenolic acids	870560	989270	821550	892290	824510	908310	2210700	800280	481880	1509300	1421100	1347800
pmb2620	3,4-Dimethoxycinnamic acid	Phenolic acids	Phenolic acids	69765	54494	55365	172440	155950	225430	41837	85785	68520	81469	88534	80481
pme3443	Sinapinaldehyde	Phenolic acids	Phenolic acids	108480	113710	75999	351090	498340	502580	17563	15449	10773	121840	109470	96008
MWSmce083	Ferulic acid methyl ester	Phenolic acids	Phenolic acids	134470	97214	96226	321230	297750	415040	73706	143100	125050	164770	168230	144310
mws0853	Sinapyl alcohol*	Phenolic acids	Phenolic acids	7825.3	27900	28005	108840	127050	156570	110420	97189	107180	83997	96318	99611
Lmbn004790	Methyl 3-(3-hydroxy-4-methoxyphenyl)propanoate*	Phenolic acids	Phenolic acids	16670	27883	19791	126300	129730	137240	108390	102850	90246	88172	93232	112720
pme3437	Eudesmic acid (3,4,5-trimethoxybenzoic acid)	Phenolic acids	Phenolic acids	9	9	9	6108.1	7382.3	11404	6229	17587	30972	106740	101890	107750
Cmsp002787	3,4'-Dihydroxy-3',5'-dimethoxypropiophenone	Phenolic acids	Phenolic acids	87402	111570	86475	32145	57134	37323	55978	94196	91799	823450	698560	712990
Lmyp003951	3-Hydroxy-1-(4-hydroxy-3,5-dimethoxyphenyl)propan-1-one	Phenolic acids	Phenolic acids	5925.1	13331	7830.8	15326	29281	15469	9	9	9	73655	46652	76126
Lmlp002765	Stilbostemin B	Phenolic acids	Phenolic acids	13400	8990.6	7850.2	4999.5	5330.7	1872.1	9	9	9	26553	19335	18644
Lmyn000160	Mucic acid Dimethyl Ester	Phenolic acids	Phenolic acids	3371200	3472200	2658800	269690	398080	276720	2114500	2117200	2053300	1517200	1342900	1576100
pmn001669	Methyl sinapate	Phenolic acids	Phenolic acids	9	9	9	15069	11388	9209.7	9	9	9	3688.5	3759.9	2312.7
Lmzn001925	3,4'-Dihydroxy-3'-methoxybenzenepentanoic acid	Phenolic acids	Phenolic acids	9	9	9	19460	12354	8252.2	9	9	9	5647.4	9252.3	4092.3
MWSmce675	Arbutin	Phenolic acids	Phenolic acids	16933	18457	17889	76381	57078	52263	58353	60244	52067	55852	37308	63675
Lmlp012720	Dibutyl phthalate*	Phenolic acids	Phenolic acids	2690900	2842300	2469800	2840000	2610600	2390900	2251800	2409700	2444300	3040500	2435600	2472300
MWSmce341	Butyl isobutyl phthalate*	Phenolic acids	Phenolic acids	1949000	1801800	1709000	1977100	1707800	1638900	1579600	1525500	1666700	1845800	1703200	1644100
Lmxp011770	Diisobutyl phthalate*	Phenolic acids	Phenolic acids	2946500	2734600	2495900	2825400	2689900	2506400	2303000	2457200	2506800	2775700	2423700	2451800
Lmyn001519	L-Malic acid-2-O-gallate	Phenolic acids	Phenolic acids	1608600	626460	1149000	5386.4	19244	6514.9	274670	153760	161170	469810	481350	504980
pmn001511	3-Hydroxy-5-Methylphenol-1-O-Glucoside	Phenolic acids	Phenolic acids	9	9	9	9	9	9	102430	66047	75084	52589	39273	37735
Hmhn000927	Phloroglucinol-1-O-β-D-glucopyranoside	Phenolic acids	Phenolic acids	15541	13065	14575	6180.7	17482	7629.7	55786	58625	33332	40387	45191	44993
Lmyn003835	4-(3,4,5-Trihydroxybenzoxy)benzoic acid	Phenolic acids	Phenolic acids	2546500	2202300	2435400	2409600	2333800	2800400	79186	83811	138150	950490	1083200	970590
mws2120	Brevifolin carboxylic acid	Phenolic acids	Phenolic acids	84938000	107440000	94719000	280290	580580	325460	7964300	3472600	4422400	60011000	63701000	62642000
pmn001687	Cis-Coutaric acid	Phenolic acids	Phenolic acids	9	9	9	43490	55412	31582	137380	81258	80033	135620	130510	138710
Zmhn001358	4-O-Glucosyl-4-hydroxybenzoic acid*	Phenolic acids	Phenolic acids	352280	516750	379670	297600	368260	409640	8144300	7006000	6026700	3672000	3697200	3620900
pmb3142	Salicylic acid-2-O-glucoside	Phenolic acids	Phenolic acids	243880	190180	222930	5878300	6519300	5170800	385640	473740	325700	681290	603100	617890
Lmsn002247	1-O-Salicyloyl-β-D-glucose*	Phenolic acids	Phenolic acids	313220	516090	393120	282330	376230	305760	8598200	6757700	5876800	3919300	3848900	3732000
Zmhn000892	4-O-Glucosyl-3,4-dihydroxybenzyl alcohol	Phenolic acids	Phenolic acids	112950	157420	145530	207320	247240	211810	1785600	2125800	2040700	1185200	1433200	1184200
Lmsn004674	1-O-Cinnamoyl-β-D-glucose	Phenolic acids	Phenolic acids	22954	27231	31001	9	9	9	336890	428580	476240	301730	350470	337930
Lmmn002179	Methyl salicylate-2-O-glucoside	Phenolic acids	Phenolic acids	12727	27136	24865	364210	357220	421290	226630	176240	209870	159100	141620	128320
Lmfp001509	1-O-Galloyl-rhamnose	Phenolic acids	Phenolic acids	21106	43284	27750	12266	16624	21955	9	9	9	94000	104870	80757
pmn001367	Protocatechuic acid-4-O-glucoside*	Phenolic acids	Phenolic acids	588260	642370	518530	68518	57449	81118	5368900	4165900	3065900	2919500	2995700	2967200
pmb2871	1-O-Gentisoyl-β-D-glucoside*	Phenolic acids	Phenolic acids	726230	719970	601470	83196	82568	78854	5635000	4673400	3494700	2930600	2993400	3594800
Hmtn001120	5-(2-Hydroxyethyl)-2-O-glucosylphenol	Phenolic acids	Phenolic acids	173400	150510	129670	269870	268290	239560	1128600	1211100	1132700	606700	604000	559300
Jmwn002172	3,4-dihydroxyphenylethanol-β-D-glucopyranoside	Phenolic acids	Phenolic acids	14025	17460	19473	16272	20449	13831	71684	65978	41132	41958	40075	44645
Cmsn002813	Methyl 2-O-(4-hydroxybenzoyl)-2,4,6-trihydroxyphenylacetate	Phenolic acids	Phenolic acids	3885400	5526200	2181000	1867.2	3948.9	2108.8	456210	334500	316380	1614300	1781700	1643900
pmb3075	3-O-p-Coumaroylshikimic acid	Phenolic acids	Phenolic acids	2172.3	529.8	4268.7	5942.1	6973.8	15093	24225	12114	14990	17824	10257	11394
pmb0751	Trans-5-O-(p-Coumaroyl)shikimate	Phenolic acids	Phenolic acids	123770	152320	149280	92613	121820	130680	15814	26735	40057	206550	204640	178210
pmn001513	Digallic Acid	Phenolic acids	Phenolic acids	58122	91578	57565	9	9	9	9	9	9	44160	55611	38989
pmn001515	3-Galloylshikimic acid	Phenolic acids	Phenolic acids	123530	149830	88496	9	9	9	85474	42820	58358	73667	70403	73090
pmn001516	5-Galloylshikimic acid	Phenolic acids	Phenolic acids	488250	528970	302020	9	9	9	238930	109520	163350	226170	200990	225300
Zmhn002783	5-O-Galloylshikimic acid	Phenolic acids	Phenolic acids	136200	158880	162000	9	9	9	9	9	9	103280	87345	97915
Hmhn003067	Phenylpropionic acid-O-β-D-glucopyranoside	Phenolic acids	Phenolic acids	9	9	9	38456	18395	33857	101700	33945	31617	23386	22776	39296
Lmsn003111	1-O-p-Coumaroyl-β-D-glucose	Phenolic acids	Phenolic acids	443270	716120	628190	311280	421860	580680	39294000	33639000	34340000	17238000	17505000	18116000
Zmhn002301	p-Coumaric acid-4-O-glucoside	Phenolic acids	Phenolic acids	486210	358000	314670	93186	103460	90711	525260	750020	541390	554450	610940	528010
Hmsn002272	Demethyl coniferin	Phenolic acids	Phenolic acids	9	9	9	48161	57010	57660	704870	1252600	1234200	309980	296780	326600
pmn001690	3-Hydroxy-4-isopropylbenzylalcohol-3-O-glucoside	Phenolic acids	Phenolic acids	232660	211690	205990	19565	31188	29586	224190	134630	122140	126360	174740	186500
Zmhn001883	Vanillic acid-4-O-glucoside	Phenolic acids	Phenolic acids	35871	40760	34559	363860	407580	582240	7669300	7727300	7648300	3021800	2983200	2773100
Lmtn002565	1-O-Vanilloyl-D-Glucose	Phenolic acids	Phenolic acids	7574.7	8488.1	13107	32695	45258	46890	312750	260990	252440	117560	104490	75224
Lmfn000604	6-O-Galloyl-D-glucose	Phenolic acids	Phenolic acids	75814000	78855000	56622000	2326400	1611700	2046000	73762000	51782000	49682000	60872000	57827000	65308000
MWS20201	1-O-Galloyl-β-D-glucose	Phenolic acids	Phenolic acids	3349600	2918300	2763800	99825	72556	115620	699800	899260	750120	3713700	2619300	3162500
Jmwn002117	2-(3,4-dihydroxyphenyl)ethanediol 1-O-β-D-glucopyranoside	Phenolic acids	Phenolic acids	61832	69356	46735	154950	222660	244260	121970	238760	146630	122210	117390	109860
pmn001519	Galloyl Methyl gallate	Phenolic acids	Phenolic acids	2098100	3275100	1690800	9	9	9	14395	16826	17992	597170	539270	613590
Hmln002806	5-O-Caffeoylshikimic acid	Phenolic acids	Phenolic acids	20429	7096.2	4514.8	9098	17069	15405	69835	64884	76088	36527	31136	38575
pmb3068	1-O-p-Coumaroylquinic acid	Phenolic acids	Phenolic acids	9	9	9	30377	20037	36614	391310	142460	154360	59338	57599	47177
Lmsn002548	1-O-Caffeoyl-β-D-glucose	Phenolic acids	Phenolic acids	448660	225390	77780	2550600	2931700	3571900	42789000	50139000	43190000	20980000	20433000	20263000
Jmwn002620	Vanillic Acid-4-O-Glucuronide	Phenolic acids	Phenolic acids	413160	216850	68517	2384800	2691800	3129500	40332000	47938000	39324000	19750000	20459000	18835000
Zmhn001793	6-O-Caffeoyl-D-glucose	Phenolic acids	Phenolic acids	796180	584680	568440	1882400	2455300	2500500	16386000	13917000	16053000	5902700	5254000	5454100
mws0906	Coniferin	Phenolic acids	Phenolic acids	138190	75223	37316	887170	1006000	1092400	17228000	20325000	16818000	7295700	7201100	7111000
Zmln000899	Syringaldehyde-4-O-glucoside	Phenolic acids	Phenolic acids	50261	53402	40422	23413	28998	24965	957530	1239600	854950	393310	456750	472040
Lmmn000774	Dihydrocaffeoylglucose	Phenolic acids	Phenolic acids	13896	5975.4	14332	293320	252370	174680	356340	215970	141070	110860	92231	98115
Lmtn000940	1-O-(3,4-Dihydroxy-5-methoxy-benzoyl)-glucoside	Phenolic acids	Phenolic acids	6077900	8169000	5655000	303500	67889	82239	7703200	3930800	5202000	4438900	5207700	4371800
Zmhn002422	1-O-Feruloyl-β-D-glucose	Phenolic acids	Phenolic acids	9	9	9	182830	171980	257630	2747700	2931800	2455400	959160	1085800	1085700
Zmhn002334	6-O-Feruloyl-D-glucose	Phenolic acids	Phenolic acids	178460	96932	112860	65091	77961	90897	3629900	4950800	4022400	1764700	1768100	1848600
Hmmn002544	Ferulic acid-4-O-glucoside	Phenolic acids	Phenolic acids	9	9	9	3822500	2386600	2164100	488900	344930	313200	81226	116230	133110
Lmsp004450	Dehydrodiconiferyl alcohol	Phenolic acids	Phenolic acids	358250	240260	74977	124560	104610	101870	9	9	9	350600	330770	325950
pmb3107	Glucosyringic Acid	Phenolic acids	Phenolic acids	37800	32801	25035	1128700	1056400	1364700	300300	365790	294290	220920	213590	242200
pma3724	1-O-Feruloylquinic acid	Phenolic acids	Phenolic acids	14949	6743.3	11481	43886	78087	69225	28876	58468	80584	314050	280290	275850
mws0179	Chlorogenic acid methyl ester	Phenolic acids	Phenolic acids	28364	20358	37031	19288	22974	24975	1071400	997850	1001300	231770	245010	248850
pmb0752	3-O-Feruloylquinic acid	Phenolic acids	Phenolic acids	9	9	9	15720	35007	24975	10072	15003	26022	67370	62695	65270
mws0011	Syringin	Phenolic acids	Phenolic acids	22338	38609	40144	7371.7	11821	14134	268980	77265	113910	33948	100510	99918
pmb0108	Feruloyl syringic acid	Phenolic acids	Phenolic acids	44847	65759	57012	39000	34846	42690	14217	41630	42335	137880	141360	156750
Zmhn002227	4-O-Glucosyl-sinapate	Phenolic acids	Phenolic acids	24846	19524	17602	306800	344050	450110	70302	48390	42550	30481	35271	42498
HJN003	1-O-Sinapoyl-D-glucose	Phenolic acids	Phenolic acids	11086	6683.8	14849	37835	31270	40906	168900	130870	108680	39255	51800	62653
Cmjn004337	Benzyl-(2''-O-xylosyl)glucoside	Phenolic acids	Phenolic acids	85075	34670	56012	39275	38719	23675	141820	71837	110770	73308	82965	83141
Lmyn002435	Hydrangeifolin I	Phenolic acids	Phenolic acids	28669	27496	13355	9	9	9	46202	90040	74480	44671	66056	47637
Lman004552	Robustaside A;[6'-p-Coumarylarbutin]	Phenolic acids	Phenolic acids	17837	27311	7175.2	1410.5	3190.8	3177.5	28850	27732	39350	19725	17618	32397
Zmhn003030	4-O-(6'-O-Glucosyl-p-coumaroyl)-4-hydroxybenzyl alcohol	Phenolic acids	Phenolic acids	9	9	9	9	9	9	114140	95479	115800	46448	57488	63845
Lmtn002324	Benzyl-(2''-O-glucosyl)glucoside	Phenolic acids	Phenolic acids	152740	81972	100700	89969	89901	99131	5174400	8845400	6405600	3099100	3167900	3456200
Cmzn005251	6-O-Caffeoylarbutin	Phenolic acids	Phenolic acids	635030	611320	705500	336740	442720	354500	2268700	1617500	1674900	1024800	942800	1009200
Lmyn004439	3-Hydroxyl-5-methylphenol-1-O-β-D-(6'-galloyl)glucoside	Phenolic acids	Phenolic acids	9	9	9	9	9	9	493780	573750	514530	151200	164160	157630
pmn001521	3-Hydroxy-5-Methylphenol-1-O-(6'-Galloyl)Glucoside	Phenolic acids	Phenolic acids	7521.6	6426.6	4051.8	9	9	9	552060	619620	612160	153380	124390	200000
HJN093	2-O-Salicyl-6-O-Galloyl-D-Glucose	Phenolic acids	Phenolic acids	305250	278430	272330	9020.8	22640	17129	152800	121680	144480	137880	209380	187020
Lmyn004187	Flavogallonic Acid Dilactone	Phenolic acids	Phenolic acids	219640	368140	260030	9	9	9	4325	12860	12826	85734	98116	100040
Lmsn005333	4-O-Galloyl-1-O-Cinnamoyl-β-D-glucose	Phenolic acids	Phenolic acids	748320	959780	841640	9	9	9	485510	210800	278230	437660	526870	460820
Lmsn005754	1-O-Galloyl-2-O-Cinnamoyl-β-D-glucose	Phenolic acids	Phenolic acids	1593100	1632500	1422600	10498	10083	17595	8768100	2506100	3102400	3226400	3535400	3136200
Lmhn003689	p-Coumaroylferuloyltartaric acid	Phenolic acids	Phenolic acids	1117.7	5886.6	12302	9	9	9	38290	22295	27822	21240	14839	23059
pmn001523	Trigallic acid	Phenolic acids	Phenolic acids	9	9	9	9	9	9	202230	87770	95455	44111	55010	70162
Zmhn004909	3,4-Digalloylshikimic acid	Phenolic acids	Phenolic acids	639350	527140	386390	9	9	9	9	9	9	251360	300600	294820
Lmsn004162	1-O-Galloyl-2-O-p-Coumaroyl-β-D-glucose	Phenolic acids	Phenolic acids	777580	694270	469820	9	9	9	9	9	9	262450	307870	338100
pmn001525	3,5-Digalloylshikimic acid	Phenolic acids	Phenolic acids	65272	59290	62277	9	9	9	35600	38048	30627	37508	35986	46838
Lmsn000842	4,6-(S)-Hexahydroxydiphenoyl-β-D-glucose	Phenolic acids	Phenolic acids	78825000	99326000	75545000	181690	598760	279380	4904100	4539800	5535300	27557000	29670000	30434000
pmb3066	5-O-p-Coumaroylshikimic acid O-glucoside	Phenolic acids	Phenolic acids	580030	494800	500030	29920	63919	75491	56045000	38535000	36509000	40886000	37790000	35299000
Wmhn001495	1,4-Di-O-Galloyl-D-glucose	Phenolic acids	Phenolic acids	2572800	2273900	1879400	60490	41095	54460	9422000	5375000	7086200	3762100	3508700	4030100
Lmfn000797	2,3-Di-O-Galloyl-β-D-Glucose	Phenolic acids	Phenolic acids	1519700	4410200	2084100	74286	28888	92772	4096100	3929400	4976300	3000000	3250100	3134000
pmn001629	Digalloylglucose	Phenolic acids	Phenolic acids	3002200	4928800	4207000	26015	29992	38977	3038100	1824000	2160100	3390900	3428200	3764900
MWS20202	1,6-di-O-galloyl-β-D-glucose	Phenolic acids	Phenolic acids	1884800	1639700	1834700	9	9	9	9	9	9	646420	675190	738130
Lmsn002937	1-O-Caffeoyl-6-O-galloyl-β-D-glucose	Phenolic acids	Phenolic acids	6320.5	11650	11151	9	9	9	57952	20522	34817	41425	45971	30385
Lmyn002145	Mucic acid-1,4-lactone-3,5-di-O-gallate	Phenolic acids	Phenolic acids	76631	111250	69296	9	9	9	9	9	9	54990	45656	43530
Zmhn003297	3-O-Digalloyl quinic acid	Phenolic acids	Phenolic acids	423170	504130	416750	9	9	9	54345	33358	48442	195600	176910	180290
Lmfn001584	Methyl 4,6-di-O-galloyl-D-glucoside	Phenolic acids	Phenolic acids	18921	24111	22468	9	9	9	9	9	9	11046	15428	16648
Lmhn003799	Feruloylferuloyltartaric acid	Phenolic acids	Phenolic acids	48005	22553	12312	12221	5685.3	7159.3	639140	344300	320010	240890	270980	294170
mad2394	Sinapoyl-p-coumaroyltartaric acid	Phenolic acids	Phenolic acids	11569	10373	19038	2417.6	5618.8	10439	246950	157050	141930	95415	105920	114500
Lmsn004970	3,6-Di-O-caffeoyl glucose	Phenolic acids	Phenolic acids	25491	20869	24998	61829	62994	45401	105950	96771	107200	58392	63032	77337
Lmsn004322	1,6-Di-O-caffeoyl-β-D-glucose	Phenolic acids	Phenolic acids	23119	27566	32151	56606	75988	69276	109420	122160	122290	61106	68188	95291
Lmsn004323	1-O-Galloyl-2-O-Feruloyl-β-D-glucose	Phenolic acids	Phenolic acids	26730	32553	35022	21360	29656	28057	1290300	688860	563350	261350	256480	270170
Cmsn001563	1,7-Di-O-galloyl-D-sedoheptulose	Phenolic acids	Phenolic acids	9	9	9	9	9	9	694420	321650	394600	220920	241930	275520
pmn001382	Isochlorogenic acid A	Phenolic acids	Phenolic acids	1038.1	1034.5	1579	6996.2	10474	10466	314840	139570	138630	85744	94872	81630
pmn001384	Isochlorogenic acid C	Phenolic acids	Phenolic acids	9	9	9	111550	149830	125950	4771000	2695100	2487300	2247700	2009000	2250600
Li512115	Isochlorogenic acid B	Phenolic acids	Phenolic acids	9	9	9	87269	158930	104210	4299100	2801000	2096800	2135800	2576800	2203400
Lmsp003655	Dehydrodiconiferyl alcohol-gamma'-O-glucoside	Phenolic acids	Phenolic acids	45184	43781	13364	9	9	9	9	9	9	23712	23915	32552
pmn001710	Rosmarinic acid-3'-O-glucoside	Phenolic acids	Phenolic acids	100710	82499	126960	189930	189570	190290	2609200	2046600	1748900	889940	842360	1123400
Zmcn005156	4,5-O-Dicaffeoylquinic Acid Methyl Ester	Phenolic acids	Phenolic acids	9	9	9	9	9	9	67103	28819	14448	24247	26144	25836
Lmjp003822	3,5-O-Dicaffeoylquinic Acid Methyl Ester	Phenolic acids	Phenolic acids	9	9	9	22218	29858	23879	9	9	9	16936	25554	8586.4
Lmhn003801	Feruloylsinapoyltartaric acid	Phenolic acids	Phenolic acids	4209.2	5694	7020.2	32239	50118	56253	1495700	882450	681200	540970	586540	721120
pmn001547	3-Hydroxy-5-Methylphenol-1-O-(6'-Digalloyl)Glucoside	Phenolic acids	Phenolic acids	24801	14731	15849	9	9	9	33781	28341	20332	13927	30417	20432
Lmsp004521	1-O-Cinnamoyl-4,6-(S)-HHDP-β-D-glucose	Phenolic acids	Phenolic acids	9	9	9	6268.5	12623	9645.8	9	9	9	15897	10843	14785
Lmsn004534	1,2-Di-O-galloyl-6-O-Cinnamoyl-β-D-glucose	Phenolic acids	Phenolic acids	11050	9694.3	19052	9	9	9	24070	12185	11189	14630	11367	8564.3
Lmsn006063	1,6-Di-O-galloyl-2-O-Cinnamoyl-β-D-glucose	Phenolic acids	Phenolic acids	4793700	3915000	2545800	11540	8330.8	9963.8	21757	5988.1	8692.9	1134400	1295700	1437700
pmn001529	3,4,5-Tri-O-Galloylshikimic acid	Phenolic acids	Phenolic acids	134860	154770	192970	9	9	9	37034	30534	52556	98570	96987	88039
Lmsn004384	1,4-Di-O-galloyl-2-O-p-coumaroyl-β-D-glucose	Phenolic acids	Phenolic acids	89276	92117	88478	9	9	9	28851	21290	26586	48797	75687	58244
Lmsn001477	1-O-Galloyl-4,6-(S)-HHDP-β-D-glucose	Phenolic acids	Phenolic acids	4510400	8129900	3664000	9	9	9	772490	354330	761200	1751100	2098300	1867600
Lmsn001900	3-O-Galloyl-4,6-(S)-HHDP-β-D-glucose	Phenolic acids	Phenolic acids	4584100	8455500	3832700	9	9	9	754070	365440	646020	1988900	1937000	1969600
Lmfn001337	1,2,3-Tri-O-galloyl-D-glucose	Phenolic acids	Phenolic acids	205480	332390	261460	9	9	9	83278	42477	55698	138280	139990	179260
Lmfn001062	2,4,6-Tri-O-galloyl-D-glucose	Phenolic acids	Phenolic acids	276870	352560	224120	9	9	9	159310	134940	134310	221870	267260	177690
Lmsn003023	1,3,6-Tri-O-galloyl-β-D-glucose	Phenolic acids	Phenolic acids	296590	392110	202000	9	9	8712.7	129660	113330	143310	218910	236120	275160
Lmsn002785	1,2,6-Tri-O-galloyl-β-D-glucose	Phenolic acids	Phenolic acids	271720	329700	246580	9	9	9	128740	88807	144560	208390	223390	229730
Lmsn003088	1,4,6-Tri-O-galloyl-β-D-glucose	Phenolic acids	Phenolic acids	703720	743360	557320	9	9	9	52341	36129	54548	323110	372120	301350
mws1506	Plantamajoside	Phenolic acids	Phenolic acids	9	9	9	2471.2	2906.3	2940.3	72208	103740	130460	64794	89932	54999
Lmsn004659	1,6-Di-O-galloyl-2-O-Feruloyl-β-D-glucose	Phenolic acids	Phenolic acids	22321	29753	22988	9	9	9	239820	92960	108300	113320	107590	125240
HJN102	3,4,5-Tricaffeoylquinic acid	Phenolic acids	Phenolic acids	1097600	670500	1184500	57197	67101	58724	2185000	1103800	1067200	1100300	1058300	1114700
pmn001535	1,3,4,6-Tetra-O-Galloyl-D-Glucose	Phenolic acids	Phenolic acids	107220	182930	128710	9	9	9	9	9	9	80357	57696	66454
pmn001534	1,2,3,6-Tetra-O-galloyl-β-D-glucose	Phenolic acids	Phenolic acids	5965100	7456300	6436400	27475	8281.8	20642	247060	167060	238010	3393900	3443200	3183500
Lmsn004690	1-O-Caffeoyl-3-O-galloyl-4,6-(S)-HHDP-β-D-glucose	Phenolic acids	Phenolic acids	103790	87691	46331	9	9	9	9	9	9	48692	35243	58866
Lmsn004334	1-O-Feruloyl-3-O-galloyl-4,6-(S)-HHDP-β-D-glucose	Phenolic acids	Phenolic acids	54508	51562	38896	9	9	9	69421	48282	137390	641880	330240	630960
pmf0426	1,2,3,4,6-Penta-O-Galloyl-D-Glucose	Phenolic acids	Phenolic acids	163000	381230	229920	9	9	9	9	9	9	122390	147730	131800
pme2246	Ellagic acid	Tannins	Tannin	13604000	14208000	13950000	228990	164520	212670	742710	649440	833440	9287400	8773500	9911200
Lmqn004838	3-O-Methylellagic acid	Tannins	Tannin	405530	417750	318860	6596.8	13974	6396.7	28237	38158	51711	146550	109390	123280
Zmlp005013	3,3'-O-Dimethylellagic Acid	Tannins	Tannin	66140	96026	69572	23488	31164	37379	9	9	9	33815	24976	20500
Zmlp007578	3,3',4-O-Trimethylellagic acid	Tannins	Tannin	407640	292890	97167	58454	172970	141060	9	9	3852.4	158340	156320	143320
pmn001620	Chebulic acid	Tannins	Tannin	711500	933410	630650	9	9	9	9	9	9	99998	82099	84913
Lmsn002494	Ellagic acid-4-O-Xyloside	Tannins	Tannin	21603000	28642000	24636000	156680	84413	115880	5468600	6948800	8643000	23571000	21760000	22847000
Hmln003405	Ellagic acid-4-O-rhamnoside	Tannins	Tannin	71494	112130	92338	9	9	9	37459	26738	33858	42637	71296	80727
Zmlp005019	3,3'-O-Dimethylellagic Acid-4'-O-arabinoside	Tannins	Tannin	38524	37418	38313	9	9	9	9	9	9	10272	12450	11514
Hmdn001667	Ellagic acid-4-O-glucoside	Tannins	Tannin	43161000	53687000	57175000	1004800	1253100	1007700	10174000	8678000	12016000	36908000	37539000	40319000
Lmfn001158	Ginnalin A (2,6-Di-O-Galloyl-1,5-Anhydro-D-Glucitol)	Tannins	Tannin	1407000	1116100	1238200	10136	32071	26242	678220	788490	788000	855070	819990	868040
mws0836	Procyanidin B1	Tannins	Proanthocyanidins	334230	408570	331150	2177600	3945900	3452500	21160	26375	36236	324320	363460	403970
pmn001667	Procyanidin B4	Tannins	Proanthocyanidins	169530	142590	160530	453730	671220	619280	19130	24389	16384	133000	145060	140760
pme0434	Procyanidin B2	Tannins	Proanthocyanidins	99406	53995	44313	386820	554580	549840	788360	972340	823650	301130	389420	323260
pme0436	Procyanidin B3	Tannins	Proanthocyanidins	327640	139160	232110	2930600	4391300	4281100	38720	46378	37640	336780	361560	372730
HJN074	Procyanidin A6	Tannins	Proanthocyanidins	9926.4	10814	14123	17750	36411	31588	9	9	9	7506.3	10158	7953.6
Lmyp003191	Phyllanemblinin A	Tannins	Tannin	173760	239360	208350	9	9	9	9	9	9	11994	11509	17570
Cmhn001271	Gemin D	Tannins	Tannin	3106000	4692500	3391800	9	9	9	9	9	9	1839100	1704200	2072800
Lmyn003256	Isocorilagin	Tannins	Tannin	6197300	6737300	6346500	9	9	9	323360	365260	529470	3403300	2066100	2486800
Lmsn002110	Corilagin	Tannins	Tannin	6200100	7423000	5046100	14604	19201	26120	3857900	1954400	2893600	4371200	4909500	4973300
Lmyn002764	Phyllanemblinin B	Tannins	Tannin	6430000	6106800	6625200	16777	16015	20932	387570	148770	293260	3355100	3743300	3395200
Lmsn001090	Lagerstannin C	Tannins	Tannin	24033000	23290000	21563000	10335	16805	14297	24122000	16050000	20260000	16976000	22080000	22470000
pmn001630	Chebulanin	Tannins	Tannin	24959	18605	19978	9	9	9	9	9	9	15594	10272	8303
pmn001631	Punicalin	Tannins	Tannin	2877500	3997000	3623000	9	9	9	70531	76946	90273	855790	967060	1013500
Cmhn001369	Casuariin	Tannins	Tannin	3273200	4467800	4913900	9	9	9	369480	335380	371840	1984900	2322700	2184000
Hmqn002062	Pedunculagin	Tannins	Tannin	6379800	3912400	4533600	9	9	9	89086	87450	101140	1868200	2127900	2234300
Lmsn001369	Granatin A	Tannins	Tannin	6311700	4795300	4189400	9	9	9	72424	82993	101170	1815400	1886000	1831100
Lmsn002071	Tellimagrandin I	Tannins	Tannin	2509400	4940300	3263200	9	9	9	394270	393830	430720	2407400	2515900	2486700
Hmdp001587	Tercatain	Tannins	Tannin	2744800	4982200	3643500	9	9	9	364520	282690	532140	2527300	2565000	2636700
Lmsn003364	1,3-Di-O-galloyl-4,6-(S)-HHDP-β-D-glucose	Tannins	Tannin	2614500	4748600	3694600	9	9	9	418910	282380	480920	2592300	2401700	2693400
Lmsn001812	Punigluconin	Tannins	Tannin	16604000	18429000	19272000	20917	9402.5	18025	859120	458170	656380	8608300	9175000	10387000
pmn001647	Procyanidin C2	Tannins	Proanthocyanidins	16675	5877.1	10577	50917	99263	67455	9	9	9	13957	10877	17728
Cmhn001812	Phloroglucinol-Pedunculagin	Tannins	Tannin	315750	262700	318200	9	9	9	16928	22208	25455	158670	141690	224520
Cmhn001611	Casuarictin	Tannins	Tannin	1376600	1070200	1042500	9	9	9	9	9	9	394710	434590	417160
MWS20205	Geraniin	Tannins	Tannin	2218900	1708800	1680400	5473	3492.5	4487.8	341040	143040	254420	1403900	1272300	1475500
Lmsn002336	Granatin B (1-galloyl-2,4-DHHDP-3,6-HHDP-glucose)	Tannins	Tannin	2078100	2728000	1969600	5974.7	1998.2	3961.8	346390	149630	299770	1572200	1600700	1669100
Lmyn003183	Terchebin	Tannins	Tannin	326260	239060	254230	9	9	9	46122	23669	33974	169750	200580	212390
MWSmce409	Chebulagic acid	Tannins	Tannin	216580	292680	173270	9	9	9	35508	14361	22445	186110	212920	225620
MWS20204	Methyl chebulagic acid	Tannins	Tannin	319690	289680	257940	9	9	9	22478	7304.5	16319	155080	196090	183290
Cmhn001480	Pterocarinin A	Tannins	Tannin	25429	30868	33373	9	9	9	9	9	9	31788	27819	21176
Lmsn001753	Punicalagin (2,3-HHDP-4,6-gallagy l-D-glucose)	Tannins	Tannin	1280000	1083400	1052300	9	9	9	29491	16020	30535	570020	666010	547410
Cmmn012461	Dehydroabietic acid	Terpenoids	Ditepenoids	140050	176160	244680	158460	162420	154430	89856	337990	73078	194660	155660	175580
Cmmn013275	Isopimaric acid	Terpenoids	Ditepenoids	9	9	9	25495	51545	19986	10814	25039	25356	77023	51388	69520
Lmbn014696	Pimaric acid	Terpenoids	Ditepenoids	9	9	9	26703	43947	24646	12057	23905	20950	50924	68365	47179
mws1629	Aucubin	Terpenoids	Sesquiterpenoids	41963	68607	47962	9	9	9	48886	33860	38147	41530	48281	37958
mws1526	Sweroside	Terpenoids	Monoterpenoids	9	9	9	65574	96014	63320	12120	48586	56028	161400	197530	236610
Hmmn003964	7-Deoxyloganic acid	Terpenoids	Monoterpenoids	146840	116040	163460	74126	85789	79166	2932100	1950700	1684900	1034100	1105900	1204600
Smhn002274	Blumenol C glucoside	Terpenoids	Terpene	49195	48204	30356	10720	10346	3581.1	6829.3	19217	26823	163320	147590	151370
pmf0085	Cycloartenol	Terpenoids	Triterpene	194570	178730	186280	251860	266050	238740	273570	269340	277110	190980	168660	170300
pmn001587	Asperulosidic acid	Terpenoids	Monoterpenoids	15725	14799	33712	33507	45788	40149	1003800	1479900	1817500	666160	855040	969070
Lmqp012453	Ursolaldehyde	Terpenoids	Triterpene	4616.1	11197	8983.1	9	9	9	9	9	9	1369.7	2626	3264
pmp000438	Betulin	Terpenoids	Triterpene	87584	78053	73996	27690	5692.3	8010.3	3914.2	9	9	24610	24144	24247
pmn001700	24,30-Dihydroxy-12(13)-enolupinol	Terpenoids	Triterpene	208140	208440	182430	8250.2	36263	20619	9	9	9	119020	120930	96185
HJN110	Betulinic acid	Terpenoids	Triterpene	109830	132960	101250	6430.9	20632	10753	9	9	9	73423	65557	63773
mws4053	Ursolic acid	Terpenoids	Triterpene	89858	109720	109880	4645.9	36305	19072	9	9	9	41525	47420	45473
Hmjn008136	Camaldulenic acid	Terpenoids	Triterpene	274440	508450	410870	2913.9	14249	8125.6	9	9	9	142780	162120	155590
pmn001704	2,3-Dihydroxy-5(6),12(13)-diene-ursolic acid	Terpenoids	Triterpene	8659.1	26139	20437	9	9	9	9	9	9	6857.8	6010	7475.8
Hmbn005207	Hederagenin	Terpenoids	Triterpene	15332000	11758000	11120000	2074800	3689600	3695200	113350	30222	293080	6426400	6914200	6713900
Lmzn106284	Alphitolic acid	Terpenoids	Triterpene	7686300	8451500	7377400	2309800	3588700	3530200	120990	83908	125530	5878500	5512600	5561900
pmn001706	2-Hydroxyoleanolic acid	Terpenoids	Triterpene	8044400	7814200	7838000	2244500	3235000	3442400	113040	85743	102860	5476700	5456600	5851800
Lmzn006284	2α-Hydroxyursolic acid	Terpenoids	Triterpene	7583600	8063100	6836200	2307500	3722000	3750800	136820	82818	118200	5547100	5805500	5164100
mws1610	Maslinic acid*	Terpenoids	Triterpene	7700500	7544800	6630300	2269900	3480100	3519900	120970	84337	111120	5168100	5658300	5370400
pmp000266	3β,19α-Dihydroxyolean-12-en-28-oic acid	Terpenoids	Triterpene	51476	39534	21688	658.57	4393.3	1303.8	9	9	9	17192	18865	21560
Smpn011792	2,3-Dihydroxy-12-ursen-28-oic acid	Terpenoids	Triterpene	17230000	12833000	11965000	2162700	4165900	4024500	120030	38214	321060	6994600	7158800	7207200
Zmpn008194	Corosolic acid*	Terpenoids	Triterpene	8608000	8833400	8625500	1456000	2845800	2671700	66269	17754	69169	5704300	5971600	5890300
Lmzn006169	Pomolic acid	Terpenoids	Triterpene	16081000	13121000	11462000	2093800	3676700	3745000	115950	38460	301400	6883800	6745700	7080200
pmp000444	27,28-Dicarboxyl ursolic acid	Terpenoids	Triterpene	1289600	1122800	688100	28292	103640	102660	9	9	9	566120	572370	541400
Li512114	Corosolic Acid Methyl Ester	Terpenoids	Triterpene	15124	33311	29489	9	9	9	9	9	9	11239	12690	10658
Smpn009230	2α,3α,23-trihydroxyolean-12-en-28-oic acid	Terpenoids	Triterpene	42540000	37238000	31584000	3582200	16692000	10433000	805380	287580	5057200	25763000	27175000	26330000
pmp000269	Arjunic Acid	Terpenoids	Triterpene	386860	397320	215700	4120.3	23181	22349	9	9	9	185360	183960	171380
MWSCX013	Euscaphic acid	Terpenoids	Triterpene	341620	277180	147670	4610.1	15507	8877.8	9	9	9	98643	106050	118470
Hmjn003948	Madasiatic acid	Terpenoids	Triterpene	46265000	39976000	34204000	3914500	17632000	11046000	846500	322640	5280800	28488000	29908000	28285000
Hmhn007817	2α,3α-Dihydroxyursolic acid	Terpenoids	Triterpene	35014	92693	101270	1989.1	7854.7	4579.4	9	9	9	25616	28945	27286
Lmqp008286	Arjunolic Acid	Terpenoids	Triterpene	1300800	1141500	845360	111170	407590	282430	1323.1	1290.2	24633	658110	705730	706530
Lmjp003149	4'-Methoxycatalposide	Terpenoids	Monoterpenoids	18480	17008	22139	9	9	9	9	9	9	7220.1	4141.1	7055.6
Lmsn009900	1β-Hydroxy-2-oxopomolic acid	Terpenoids	Triterpene	37017	23648	12296	9	9	9	9	9	9	11857	10788	9434
Hmhn007023	2α,3α,19α-Trihydroxyursolic acid	Terpenoids	Triterpene	81409	56755	19450	1704.6	5375.4	3898.1	9	9	9	17818	24898	23588
Hmjp003546	Madecassic acid	Terpenoids	Triterpene	900450	476070	258740	4089.8	33992	22187	9	9	9	209030	205690	206520
Hmln003398	2α,3α,19α,23-Tetraydroxyurs-12-en-28-oic acid	Terpenoids	Terpene	200750	134910	37918	1964.8	28411	11911	3572.8	2885.8	3421.4	57646	54766	51043
pmp000781	p-Coumaroyleuscaphic acid	Terpenoids	Triterpene	88631	54251	63022	9	9	9	9	9	9	21656	28994	28348
pmp000782	Caffeoylhawthorn acid	Terpenoids	Triterpene	388800	217390	133060	7243	112710	45714	9	9	9	129920	114920	116810
Smpp010139	3-O-Trans-feruloyl euscaphic acid	Terpenoids	Triterpene	190350	80213	39031	118410	1196700	455510	9	9	9	228710	223230	227860
pme3392	Pelargonidin-3-O-glucoside	Flavonoids	Anthocyanidins	346240	494090	217480	9	9	9	100490	156910	162650	1408100	1003600	1540500
pmb0550	Cyanidin-3-O-glucoside (Kuromanin)	Flavonoids	Anthocyanidins	57907000	55321000	32636000	3876100	2810900	3700500	145400000	152540000	155190000	392090000	393350000	392510000
Lmcp001821	Delphinidin-3-O-glucoside (Mirtillin)	Flavonoids	Anthocyanidins	1678400	1602400	1161800	331790	188800	363390	31973000	20239000	26114000	92213000	96705000	115690000
Hmmp002248	Pelargonidin-3-O-glucoside-5-O-arabinoside	Flavonoids	Anthocyanidins	381550	303600	138800	9	9	9	57217	174220	109710	583460	546720	529320
Lmjp001367	Cyanidin-3-O-(2''-O-xylosyl)galactoside	Flavonoids	Anthocyanidins	1018200	462660	436210	66024	54542	51859	2485800	4296900	3263100	12175000	10445000	11293000
pme1793	Pelargonidin-3,5-O-diglucoside	Flavonoids	Anthocyanidins	48296000	48763000	24832000	293440	220230	284290	9338000	20711000	10171000	51047000	44222000	45109000
pme1777	Cyanidin-3,5-O-diglucoside (Cyanin)	Flavonoids	Anthocyanidins	350090	156200	136680	9	9	9	374870	527860	429630	1455700	1123200	1239300
pmf0615	Petunidin-3,5-di-O-glucoside	Flavonoids	Anthocyanidins	140310	220950	85910	49108	27894	30118	360700	328970	315930	1054600	968680	1033200
