# Supplementary material for: Widely targeted metabolomics reveal the distribution of primary and secondary metabolites in pomegranate fruit
Source: Food Sci Nutr. 2024 Jun 26;12(9):6648–59. doi: 10.1002/fsn3.4264 (PMC11561811; doi:10.1002/fsn3.4264)
Supplement: Supplementary file 2 — Supplementary Table S2. [file FSN3-12-6648-s004.xlsx]

## Sheet: Sheet1
Supplementary table 2 Classification of different matebolites among different groups based on Venn diagrams
Groups	Number of matebolites	Compounds	Class I	Class II
Matebolites detected detected in peel, seed and aril tissues	533	5'-Deoxy-5'-(methylthio)adenosine	Nucleotides and derivatives	Nucleotides and derivatives
		Cis-10-Pentadecenoic Acid(C15: 1)	Lipids	Free fatty acids
		2,6-Dimethyl-7-octene-2,3,6-triol	Others	Saccharides and Alcohols
		L-Serine	Amino acids and derivatives	Amino acids and derivatives
		D-Pantothenic Acid	Others	Vitamin
		Taxifolin(Dihydroquercetin)	Flavonoids	Flavanonols
		4-O-Methylgallic Acid	Phenolic acids	Phenolic acids
		Apigenin-5-O-glucoside	Flavonoids	Flavones
		LysoPC 18:3	Lipids	LPC
		9-Hydroperoxy-10E,12,15Z-octadecatrienoic acid	Lipids	Free fatty acids
		Quercetin-7-O-glucoside*	Flavonoids	Flavonols
		D-Sorbitol	Others	Saccharides and Alcohols
		2-α-Linolenoyl-glycerol	Lipids	Glycerol ester
		17-Hydroxylinolenic acid	Lipids	Free fatty acids
		4-Hydroxyacetophenone	Phenolic acids	Phenolic acids
		Robustaside A;[6'-p-Coumarylarbutin]	Phenolic acids	Phenolic acids
		2-O-Salicyl-6-O-Galloyl-D-Glucose	Phenolic acids	Phenolic acids
		1-Eicosanol	Lipids	Free fatty acids
		Butyl isobutyl phthalate*	Phenolic acids	Phenolic acids
		Quercetin-3-O-rutinoside (Rutin)	Flavonoids	Flavonols
		Ellagic acid	Tannins	Tannin
		D-Maltose*	Others	Saccharides and Alcohols
		Isocitric Acid	Organic acids	Organic acids
		2,3-Dihydroxybenzoic Acid*	Phenolic acids	Phenolic acids
		O-Acetylserine	Amino acids and derivatives	Amino acids and derivatives
		Luteolin-7-O-rutinoside	Flavonoids	Flavones
		Decanoic acid	Organic acids	Organic acids
		Lagerstannin C	Tannins	Tannin
		N-(beta-D-Glucosyl)nicotinate	Others	Vitamin
		2-Hydroxy-3-phenylpropanoic acid	Phenolic acids	Phenolic acids
		Vanillic Acid-4-O-Glucuronide	Phenolic acids	Phenolic acids
		Benzyl-(2''-O-glucosyl)glucoside	Phenolic acids	Phenolic acids
		Arjunolic Acid	Terpenoids	Triterpene
		LysoPE 18:0(2n isomer)	Lipids	LPE
		Epigallocatechin	Flavonoids	Flavanols
		Imidazol-1-yl-acetic acid*	Organic acids	Organic acids
		9-Oxononanoic acid	Organic acids	Organic acids
		1,2-Decanediol	Others	Saccharides and Alcohols
		Syringaresinol-4'-O-glucoside	Lignans and Coumarins	Lignans
		Epicatechin glucoside	Flavonoids	Flavanols
		2-Piperidone	Alkaloids	Piperidine alkaloids
		3-Phospho-D-glyceric acid	Others	Saccharides and Alcohols
		Undecanedioic acid	Lipids	Free fatty acids
		L-Asparagine	Amino acids and derivatives	Amino acids and derivatives
		Phylloquinone (Vitamin K1)	Others	Vitamin
		4-Hydoxy-L-Isoleucine	Amino acids and derivatives	Amino acids and derivatives
		2,3-Di-O-Galloyl-β-D-Glucose	Phenolic acids	Phenolic acids
		L-Valine	Amino acids and derivatives	Amino acids and derivatives
		Phyllanemblinin B	Tannins	Tannin
		Caffeic acid	Phenolic acids	Phenolic acids
		L-Homomethionine	Amino acids and derivatives	Amino acids and derivatives
		Choline Alfoscerate	Lipids	PC
		2-Aminoisobutyric acid	Organic acids	Organic acids
		Oleamide (9-Octadecenamide)	Lipids	Free fatty acids
		Erythorbic Acid; Isoascorbic Acid	Others	Vitamin
		Quercetin-4'-O-glucoside (Spiraeoside)	Flavonoids	Flavonols
		Dihydroxyacetone phosphate	Others	Saccharides and Alcohols
		D-Panose*	Others	Saccharides and Alcohols
		Glutaric acid	Organic acids	Organic acids
		Epiafzelechin	Flavonoids	Flavanols
		LysoPE 14:0	Lipids	LPE
		Uridine 5'-diphospho-N-acetylglucosamine	Nucleotides and derivatives	Nucleotides and derivatives
		Benzyl-(2''-O-xylosyl)glucoside	Phenolic acids	Phenolic acids
		L-threo-3-Methylaspartate	Amino acids and derivatives	Amino acids and derivatives
		4-Pyridoxic acid	Others	Vitamin
		Epicatechin-epiafzelechin	Flavonoids	Flavanols
		3-Hydroxy-4-isopropylbenzylalcohol-3-O-glucoside	Phenolic acids	Phenolic acids
		Feruloylferuloyltartaric acid	Phenolic acids	Phenolic acids
		4-Nitrophenol	Phenolic acids	Phenolic acids
		D-Sedoheptuiose 7-phosphate	Others	Saccharides and Alcohols
		Phenyl acetate	Phenolic acids	Phenolic acids
		Ginnalin A (2,6-Di-O-Galloyl-1,5-Anhydro-D-Glucitol)	Tannins	Tannin
		Nicotinic acid adenine dinucleotide	Nucleotides and derivatives	Nucleotides and derivatives
		Orientin-2''-O-galactoside	Flavonoids	Flavonoid carbonoside
		Maltitol	Others	Saccharides and Alcohols
		2-Hydroxyhexadecanoic acid	Organic acids	Organic acids
		1-O-Galloyl-2-O-Feruloyl-β-D-glucose	Phenolic acids	Phenolic acids
		Dimethyl phthalate	Phenolic acids	Phenolic acids
		Cinnamic acid	Phenolic acids	Phenolic acids
		Glucose-1-phosphate*	Others	Saccharides and Alcohols
		Eriodictyol-3'-O-glucoside	Flavonoids	Flavanones
		1-O-Galloyl-β-D-glucose	Phenolic acids	Phenolic acids
		2R-hydroxy-9Z,12Z,15Z-octadecatrienoic acid	Lipids	Free fatty acids
		D-Threose	Others	Saccharides and Alcohols
		Lariciresinol-4'-O-glucoside	Lignans and Coumarins	Lignans
		3-Hydroxy-3-methylpentane-1,5-dioic acid	Amino acids and derivatives	Amino acids and derivatives
		D-Xylonic acid	Others	Saccharides and Alcohols
		3,4-dihydroxyphenylethanol-β-D-glucopyranoside	Phenolic acids	Phenolic acids
		N-Acetyl-D-galactosamine	Others	Saccharides and Alcohols
		2-(Formylamino)benzoic acid	Phenolic acids	Phenolic acids
		N-Acetyl-L-Glutamine	Amino acids and derivatives	Amino acids and derivatives
		9,12,13-Trihydroxy-10,15-octadecadienoic acid	Lipids	Free fatty acids
		Hesperetin-7-O-glucoside	Flavonoids	Flavanones
		Cyclo(Ala-Gly)	Amino acids and derivatives	Amino acids and derivatives
		Vanillic acid methyl ester	Phenolic acids	Phenolic acids
		Piperitol	Lignans and Coumarins	Lignans
		Ellagic acid-4-O-glucoside	Tannins	Tannin
		Dibutyl phthalate*	Phenolic acids	Phenolic acids
		LysoPE 18:1	Lipids	LPE
		1-O-Sinapoyl-D-glucose	Phenolic acids	Phenolic acids
		N-benzylformamide	Alkaloids	Alkaloids
		Manninotriose	Others	Saccharides and Alcohols
		1-Methoxy-indole-3-acetamide	Alkaloids	Plumerane
		Dihydroisopelletierine	Alkaloids	Piperidine alkaloids
		Myricetin-3-O-β-D-glucoside*	Flavonoids	Flavonols
		γ-Glutamyl-L-valine	Amino acids and derivatives	Amino acids and derivatives
		cis-Citral	Organic acids	Organic acids
		DL-2-hydroxystearic acid	Lipids	Free fatty acids
		N-Benzylmethylene isomethylamine	Alkaloids	Alkaloids
		Feruloylsinapoyltartaric acid	Phenolic acids	Phenolic acids
		Quercetin-3-O-rhamnoside(Quercitrin)	Flavonoids	Flavonols
		LysoPC 18:1	Lipids	LPC
		Caffeic aldehyde	Phenolic acids	Phenolic acids
		1-O-(3,4-Dihydroxy-5-methoxy-benzoyl)-glucoside	Phenolic acids	Phenolic acids
		L-Alanyl-L-Phenylalanine	Amino acids and derivatives	Amino acids and derivatives
		Luteolin-3'-O-glucoside	Flavonoids	Flavones
		Trans-4-Hydroxycinnamic Acid Methyl Ester	Phenolic acids	Phenolic acids
		Petroselinic acid	Lipids	Free fatty acids
		Sinapoyl-p-coumaroyltartaric acid	Phenolic acids	Phenolic acids
		Palmitaldehyde	Lipids	Free fatty acids
		Salicylic acid	Phenolic acids	Phenolic acids
		Cycloleucine	Amino acids and derivatives	Amino acids and derivatives
		Trans-5-O-(p-Coumaroyl)shikimate	Phenolic acids	Phenolic acids
		3,4,5-Tricaffeoylquinic acid	Phenolic acids	Phenolic acids
		LysoPE 18:2(2n isomer)	Lipids	LPE
		Trimethyllysine	Amino acids and derivatives	Amino acids and derivatives
		Rhamnose	Others	Saccharides and Alcohols
		Betulin	Terpenoids	Triterpene
		L-Fucose	Others	Saccharides and Alcohols
		p-Coumaric acid-4-O-glucoside	Phenolic acids	Phenolic acids
		Brevifolin carboxylic acid	Phenolic acids	Phenolic acids
		2-Hydroxycinnamic acid*	Phenolic acids	Phenolic acids
		D-Galacturonic acid*	Others	Saccharides and Alcohols
		N'-p-Coumaroylagmatine-glucoside	Alkaloids	Phenolamine
		Catechin	Flavonoids	Flavanols
		L-Cyclopentylglycine	Amino acids and derivatives	Amino acids and derivatives
		L-Proline	Amino acids and derivatives	Amino acids and derivatives
		Indole-3-carboxaldehyde	Alkaloids	Plumerane
		Quercetin-3-O-glucoside (Isoquercitrin)*	Flavonoids	Flavonols
		1-O-Vanilloyl-D-Glucose	Phenolic acids	Phenolic acids
		3-Indoleacrylic acid	Alkaloids	Plumerane
		Sinapinaldehyde	Phenolic acids	Phenolic acids
		1,6-Di-O-galloyl-2-O-Cinnamoyl-β-D-glucose	Phenolic acids	Phenolic acids
		L-Tyrosine methyl ester	Amino acids and derivatives	Amino acids and derivatives
		Alphitolic acid	Terpenoids	Triterpene
		Maslinic acid*	Terpenoids	Triterpene
		3',5',5,7-Tetrahydroxy-4'-methoxyflavanone-3'-O-glucoside	Flavonoids	Flavones
		Salicylic acid-2-O-glucoside	Phenolic acids	Phenolic acids
		Phloretin-2'-O-glucoside (Phlorizin)	Flavonoids	Chalcones
		L-Tryptophan	Amino acids and derivatives	Amino acids and derivatives
		Coniferin	Phenolic acids	Phenolic acids
		13-methylmyristic acid	Lipids	Free fatty acids
		N-Methyl-4-aminobutyric acid	Organic acids	Organic acids
		N-(2-Hydroxy-4-methoxyphenyl)acetamide	Alkaloids	Phenolamine
		3-Hydroxyoctadecanoic Acid	Lipids	Free fatty acids
		Choline	Alkaloids	Alkaloids
		1,4-Di-O-Galloyl-D-glucose	Phenolic acids	Phenolic acids
		Procyanidin B2	Tannins	Proanthocyanidins
		LysoPE 18:2	Lipids	LPE
		Stachyose	Others	Saccharides and Alcohols
		2,3-Dihydroxy-12-ursen-28-oic acid	Terpenoids	Triterpene
		Dulcitol*	Others	Saccharides and Alcohols
		Myricetin-3-O-galactoside*	Flavonoids	Flavonols
		Quercetin-3-O-xyloside (Reynoutrin)*	Flavonoids	Flavonols
		Myricetin-3-O-arabinoside	Flavonoids	Flavonols
		3-Ureidopropionic Acid	Organic acids	Organic acids
		Aromadendrin-7-O-glucoside	Flavonoids	Flavanonols
		Phthalic acid	Phenolic acids	Phenolic acids
		1,14-Tetradecanedioic Acid	Lipids	Free fatty acids
		Luteolin-4'-O-glucoside	Flavonoids	Flavones
		Oxiglutatione	Amino acids and derivatives	Amino acids and derivatives
		L-Threonine*	Amino acids and derivatives	Amino acids and derivatives
		Phloretin-4'-O-(6''-Caffeoyl)glucoside	Flavonoids	Chalcones
		3-amino-2-naphthoic acid	Alkaloids	Alkaloids
		6-O-Caffeoylarbutin	Phenolic acids	Phenolic acids
		Isolariciresinol-9-O-glucoside	Lignans and Coumarins	Lignans
		Shikimic acid	Organic acids	Organic acids
		Methyl gallate	Phenolic acids	Phenolic acids
		6-O-Feruloyl-D-glucose	Phenolic acids	Phenolic acids
		Adenosine 5'-monophosphate	Nucleotides and derivatives	Nucleotides and derivatives
		3-Hydroxycinnamic Acid*	Phenolic acids	Phenolic acids
		Punicic acid (9Z,11E,13Z-octadecatrienoic acid)	Lipids	Free fatty acids
		S-Methyl-L-cysteine	Amino acids and derivatives	Amino acids and derivatives
		Syringaldehyde; 4-Hydroxy-3,5-Dimethoxybenzaldehyde	Phenolic acids	Phenolic acids
		D-Saccharic acid*	Others	Saccharides and Alcohols
		Raffinose*	Others	Saccharides and Alcohols
		D-Fructose 6-Phosphate	Others	Saccharides and Alcohols
		Matairesinol-4'-O-glucoside (Matairesinoside)	Lignans and Coumarins	Lignans
		1-O-p-Coumaroyl-β-D-glucose	Phenolic acids	Phenolic acids
		Digalloylglucose	Phenolic acids	Phenolic acids
		Uridine-5'-Diphosphate-D-Xylose	Nucleotides and derivatives	Nucleotides and derivatives
		S-(Methyl)glutathione	Amino acids and derivatives	Amino acids and derivatives
		α-Linolenic Acid	Lipids	Free fatty acids
		LysoPC 17:1	Lipids	LPC
		3-Dehydro-L-Threonic Acid*	Others	Saccharides and Alcohols
		2α,3α,19α,23-Tetraydroxyurs-12-en-28-oic acid	Terpenoids	Terpene
		Ricinoleic acid	Lipids	Free fatty acids
		D-Erythrose-4-phosphate	Others	Saccharides and Alcohols
		Majoroside	Others	Others
		D-Arabinose	Others	Saccharides and Alcohols
		Feruloyl syringic acid	Phenolic acids	Phenolic acids
		LysoPC 18:2(2n isomer)	Lipids	LPC
		1,5-Anhydro-D-glucitol	Others	Saccharides and Alcohols
		Adenine	Nucleotides and derivatives	Nucleotides and derivatives
		4-Guanidinobutanal	Others	Others
		N-Acetyl-L-phenylalanine	Amino acids and derivatives	Amino acids and derivatives
		Palmitic acid	Lipids	Free fatty acids
		Benzyl acetate	Organic acids	Organic acids
		Succinyladenosine	Nucleotides and derivatives	Nucleotides and derivatives
		Elaidic Acid	Lipids	Free fatty acids
		Maltotriose	Others	Saccharides and Alcohols
		1-O-Gentisoyl-β-D-glucoside*	Phenolic acids	Phenolic acids
		Sinapyl alcohol*	Phenolic acids	Phenolic acids
		L-Ascorbic acid (Vitamin C)	Others	Vitamin
		D-Cellobiose	Others	Saccharides and Alcohols
		Tricin-7-O-Glucoside	Flavonoids	Flavones
		3-O-Methylgallic Acid	Phenolic acids	Phenolic acids
		Chlorogenic acid methyl ester	Phenolic acids	Phenolic acids
		4-(3,4,5-Trihydroxybenzoxy)benzoic acid	Phenolic acids	Phenolic acids
		LysoPC 18:0	Lipids	LPC
		Quercetin-3-O-arabinoside (Guaijaverin)*	Flavonoids	Flavonols
		Pinoresinol-4-O-glucoside	Lignans and Coumarins	Lignans
		Propyl 4-hydroxybenzoate	Phenolic acids	Phenolic acids
		N6-(2-Hydroxyethyl)adenosine	Nucleotides and derivatives	Nucleotides and derivatives
		Kaempferol-3-O-neohesperidoside*	Flavonoids	Flavonols
		Adipic Acid*	Organic acids	Organic acids
		5'-Methoxyisolariciresinol-9'-O-glucoside	Lignans and Coumarins	Lignans
		Olivetol	Phenolic acids	Phenolic acids
		Dihydrodehydrodiconiferyl alcohol-4-O-glucoside	Lignans and Coumarins	Lignans
		1-O-Feruloylquinic acid	Phenolic acids	Phenolic acids
		L-Glutamic acid	Amino acids and derivatives	Amino acids and derivatives
		Succinic semialdehyde	Organic acids	Organic acids
		L-Arginine	Amino acids and derivatives	Amino acids and derivatives
		Eicosenoic acid	Lipids	Free fatty acids
		Corosolic Acid Methyl Ester	Terpenoids	Triterpene
		Dihydrokaempferide	Flavonoids	Flavanonols
		Methylenesuccinic acid	Organic acids	Organic acids
		2α,3α,23-trihydroxyolean-12-en-28-oic acid	Terpenoids	Triterpene
		Kaempferol-7-O-glucoside*	Flavonoids	Flavonols
		Uridine	Nucleotides and derivatives	Nucleotides and derivatives
		2-Hydroxy-2-methyl-3-oxobutanoic acid	Organic acids	Organic acids
		5-Acetamidopentanoic Acid	Organic acids	Organic acids
		12-Hydroxyoctadecanoic acid	Lipids	Free fatty acids
		Procyanidin B1	Tannins	Proanthocyanidins
		Kaempferol-3-O-galactoside (Trifolin)	Flavonoids	Flavonols
		Taxifolin-3'-O-glucoside	Flavonoids	Flavanonols
		10-Heptadecenoic Acid	Lipids	Free fatty acids
		9,10,13-Trihydroxy-11-Octadecenoic Acid	Lipids	Free fatty acids
		Trans-Citridic acid	Organic acids	Organic acids
		4-O-Glucosyl-4-hydroxybenzoic acid*	Phenolic acids	Phenolic acids
		1-O-Salicyloyl-β-D-glucose*	Phenolic acids	Phenolic acids
		D-Mannose*	Others	Saccharides and Alcohols
		DL-Xylose	Others	Saccharides and Alcohols
		L-Azetidine-2-carboxylic acid	Alkaloids	Alkaloids
		L-Citramalic acid	Organic acids	Organic acids
		LysoPE 18:0	Lipids	LPE
		D-Glucose 1,6-bisphosphate	Others	Saccharides and Alcohols
		4-Methoxycinnamic acid	Phenolic acids	Phenolic acids
		Protocatechuic acid-4-O-glucoside*	Phenolic acids	Phenolic acids
		Glucosyringic Acid	Phenolic acids	Phenolic acids
		L-Leucine	Amino acids and derivatives	Amino acids and derivatives
		Isomaltulose*	Others	Saccharides and Alcohols
		3,4-Dimethoxycinnamic acid	Phenolic acids	Phenolic acids
		12-Hydroxydodecanoic acid	Lipids	Free fatty acids
		Protocatechualdehyde	Phenolic acids	Phenolic acids
		2-Hydroxyoleanolic acid	Terpenoids	Triterpene
		N-Methyl-Trans-4-Hydroxy-L-Proline	Amino acids and derivatives	Amino acids and derivatives
		Secoisolariciresinol 4-O-glucoside	Lignans and Coumarins	Lignans
		Pyridoxine	Others	Vitamin
		2,6-Dimethoxybenzaldehyde*	Phenolic acids	Phenolic acids
		Hydroxy ricinoleic acid	Lipids	Free fatty acids
		Protocatechuic Acid Methyl Ester	Phenolic acids	Phenolic acids
		2-Aminoethanesulfonic acid	Organic acids	Organic acids
		7-Deoxyloganic acid	Terpenoids	Monoterpenoids
		Epicatechin gallate*	Flavonoids	Flavanols
		Pinocembrin-7-O-glucoside (Pinocembroside)	Flavonoids	Flavanones
		D-Glucose 6-phosphate*	Others	Saccharides and Alcohols
		D-Glucoronic acid*	Others	Saccharides and Alcohols
		Methyl 4-hydroxybenzoate*	Phenolic acids	Phenolic acids
		Monopalmitin	Lipids	Glycerol ester
		4-Hydroxybenzaldehyde	Phenolic acids	Phenolic acids
		13(S)-HODE;13(S)-Hydroxyoctadeca-9Z,11E-dienoic acid*	Lipids	Free fatty acids
		11-Octadecanoic acid(Vaccenic acid)	Lipids	Free fatty acids
		Pomolic acid	Terpenoids	Triterpene
		Cycloartenol	Terpenoids	Triterpene
		N,N-Dimethylglycine	Amino acids and derivatives	Amino acids and derivatives
		4-Hydroxy-L-glutamic acid	Amino acids and derivatives	Amino acids and derivatives
		Syringaldehyde-4-O-glucoside	Phenolic acids	Phenolic acids
		Iminodiacetic acid	Organic acids	Organic acids
		L-Alanyl-L-leucine	Amino acids and derivatives	Amino acids and derivatives
		Procyanidin B4	Tannins	Proanthocyanidins
		LysoPE 16:0(2n isomer)	Lipids	LPE
		Quercetin-3-O-robinobioside	Flavonoids	Flavonols
		2-Methylsuccinic acid*	Organic acids	Organic acids
		Xanthine	Nucleotides and derivatives	Nucleotides and derivatives
		D-Ribose	Others	Saccharides and Alcohols
		LysoPE 16:0	Lipids	LPE
		2,6-Diaminooimelic acid	Organic acids	Organic acids
		4,8-Dihydroxyquinoline-2-carboxylic acid	Organic acids	Organic acids
		D-Saccharic acid*	Others	Saccharides and Alcohols
		Tridecanedioic acid	Lipids	Free fatty acids
		Argininosuccinic acid	Organic acids	Organic acids
		NG,NG-Dimethyl-L-arginine	Amino acids and derivatives	Amino acids and derivatives
		Diisobutyl phthalate*	Phenolic acids	Phenolic acids
		2-hydroxynaringenin	Flavonoids	Flavanones
		3-O-p-Coumaroylshikimic acid	Phenolic acids	Phenolic acids
		LysoPC 14:0	Lipids	LPC
		6-O-Caffeoyl-D-glucose	Phenolic acids	Phenolic acids
		Gluconic acid	Others	Saccharides and Alcohols
		LysoPE 18:3(2n isomer)	Lipids	LPE
		1-Oleoyl-Sn-Glycerol	Lipids	Glycerol ester
		Riboflavin (Vitamin B2)	Others	Vitamin
		3,6-Di-O-caffeoyl glucose	Phenolic acids	Phenolic acids
		9,10,11-Trihydroxy-12-octadecenoic acid	Lipids	Free fatty acids
		2-Nitrophenol	Phenolic acids	Phenolic acids
		Imidazole-4-Acetic Acid*	Organic acids	Organic acids
		5'-Methoxymatairesinoside	Lignans and Coumarins	Lignans
		Epigallocatechin-3-gallate*	Flavonoids	Flavanols
		Naringenin-7-O-glucoside (Prunin)	Flavonoids	Flavanones
		Isolariciresinol-9'-O-glucoside	Lignans and Coumarins	Lignans
		Vanillic acid-4-O-glucoside	Phenolic acids	Phenolic acids
		L-Norleucine	Amino acids and derivatives	Amino acids and derivatives
		D-Glucosamine	Others	Saccharides and Alcohols
		2-Propylmalic Acid*	Organic acids	Organic acids
		Terephthalic acid	Phenolic acids	Phenolic acids
		Gallacetophenone	Phenolic acids	Phenolic acids
		L-Fucitol	Others	Saccharides and Alcohols
		9S-Hydroxy-10E,12Z-octadecadienoic acid*	Lipids	Free fatty acids
		Phthalic anhydride	Phenolic acids	Phenolic acids
		Hederagenin	Terpenoids	Triterpene
		Fumaric acid	Organic acids	Organic acids
		5-Hydroxymethylfurfural	Others	Others
		Isochlorogenic acid A	Phenolic acids	Phenolic acids
		Trehalose 6-phosphate	Others	Saccharides and Alcohols
		Gallic acid	Phenolic acids	Phenolic acids
		Madasiatic acid	Terpenoids	Triterpene
		L-γ-Glutamyl-L-leucine	Amino acids and derivatives	Amino acids and derivatives
		N-Acetyl-D-mannosamine	Others	Saccharides and Alcohols
		Chrysoeriol-5,7-di-O-glucoside	Flavonoids	Flavones
		2-Hydroxyglutaric Acid	Organic acids	Organic acids
		N-Monomethyl-L-arginine	Amino acids and derivatives	Amino acids and derivatives
		cis-Abienol	Others	Saccharides and Alcohols
		D-Galactaric acid*	Others	Saccharides and Alcohols
		Dihydrocaffeoylglucose	Phenolic acids	Phenolic acids
		2'-Deoxyinosine-5'-monophosphate	Nucleotides and derivatives	Nucleotides and derivatives
		Adenosine	Nucleotides and derivatives	Nucleotides and derivatives
		Kaempferol-3-O-rutinoside(Nicotiflorin)*	Flavonoids	Flavonols
		Histamine	Alkaloids	Alkaloids
		N-Acetyl-L-glutamic acid	Amino acids and derivatives	Amino acids and derivatives
		13S-Hydroxy-9Z,11E,15Z-octadecatrienoic acid	Lipids	Free fatty acids
		Ferulic acid	Phenolic acids	Phenolic acids
		2-Isopropylmalic Acid	Organic acids	Organic acids
		Punigluconin	Tannins	Tannin
		Dehydroabietic acid	Terpenoids	Ditepenoids
		3-(4-Hydroxyphenyl)-propionic acid*	Phenolic acids	Phenolic acids
		Ayapin	Lignans and Coumarins	Coumarins
		Mucic acid Dimethyl Ester	Phenolic acids	Phenolic acids
		Melibiose	Others	Saccharides and Alcohols
		2,6-Di-tert-butylphenol*	Phenolic acids	Phenolic acids
		Nystose	Others	Saccharides and Alcohols
		Hexadecanedioic acid	Lipids	Free fatty acids
		L-Homoserine*	Amino acids and derivatives	Amino acids and derivatives
		Undecylic Acid	Lipids	Free fatty acids
		Isorhamnetin-3-O-neohesperidoside	Flavonoids	Flavonols
		Procyanidin B3	Tannins	Proanthocyanidins
		Ribosyladenosine	Nucleotides and derivatives	Nucleotides and derivatives
		2,4-Di-Tert-Butylphenol*	Phenolic acids	Phenolic acids
		Azelaic acid	Organic acids	Organic acids
		Pentadecanoic Acid	Lipids	Free fatty acids
		9,16-Dihydroxypalmitic acid	Lipids	Free fatty acids
		L-Aspartic Acid	Amino acids and derivatives	Amino acids and derivatives
		1,6-Di-O-caffeoyl-β-D-glucose	Phenolic acids	Phenolic acids
		5,7,3',4',5'-Pentahydroxydihydroflavone	Flavonoids	Flavanones
		Xanthosine	Nucleotides and derivatives	Nucleotides and derivatives
		LysoPE 18:1(2n isomer)	Lipids	LPE
		Octadeca-11E,13E,15Z-trienoic acid	Lipids	Free fatty acids
		L-Pipecolic Acid	Organic acids	Organic acids
		5-Aminovaleric acid	Organic acids	Organic acids
		3,4-Dihydroxybenzoic acid (Protocatechuic acid)*	Phenolic acids	Phenolic acids
		Sorbitol-6-phosphate	Others	Saccharides and Alcohols
		Isohyperoside	Flavonoids	Flavonols
		LysoPC 19:2(2n isomer)	Lipids	LPC
		Aromadendrin (Dihydrokaempferol)	Flavonoids	Flavanonols
		L-Ornithine	Amino acids and derivatives	Amino acids and derivatives
		D-Threonic Acid	Others	Saccharides and Alcohols
		LysoPC 18:1(2n isomer)	Lipids	LPC
		3-O-Methylellagic acid	Tannins	Tannin
		1,2,3,6-Tetra-O-galloyl-β-D-glucose	Phenolic acids	Phenolic acids
		Methyl 2-O-(4-hydroxybenzoyl)-2,4,6-trihydroxyphenylacetate	Phenolic acids	Phenolic acids
		Menatetrenone (Vitamin K2)	Others	Vitamin
		2-Dehydro-3-deoxy-L-arabinonate	Others	Saccharides and Alcohols
		Nicotinate D-ribonucleoside	Others	Vitamin
		4-Hydroxysphinganine	Lipids	Sphingolipids
		Eicosadienoic acid	Lipids	Free fatty acids
		D-Galactaric acid*	Others	Saccharides and Alcohols
		Linoleic acid	Lipids	Free fatty acids
		Avicularin(Quercetin-3-O-α-L-arabinofuranoside)	Flavonoids	Flavonols
		10-Formyltetrahydrofolic Acid	Alkaloids	Alkaloids
		2α-Hydroxyursolic acid	Terpenoids	Triterpene
		1-O-Caffeoyl-β-D-glucose	Phenolic acids	Phenolic acids
		2,2-Dimethylsuccinic acid	Organic acids	Organic acids
		Coniferyl alcohol*	Phenolic acids	Phenolic acids
		Syringin	Phenolic acids	Phenolic acids
		Methyl 3-aminopropanoate	Amino acids and derivatives	Amino acids and derivatives
		D-Glucose 1,6-bisphosphate	Others	Saccharides and Alcohols
		2-Naphthol	Phenolic acids	Phenolic acids
		13S-Hydroperoxy-9Z,11E-octadecadienoic acid	Lipids	Free fatty acids
		Uridine 5'-diphosphate	Nucleotides and derivatives	Nucleotides and derivatives
		Gallocatechin-(4α→8)-gallocatechin	Flavonoids	Flavanols
		Eriodictyol-7-O-Rutinoside (Eriocitrin)	Flavonoids	Flavanones
		Glutathione reduced form	Amino acids and derivatives	Amino acids and derivatives
		Kaempferol-7-O-rhamnoside	Flavonoids	Flavonols
		Palmitoleic Acid	Lipids	Free fatty acids
		Eugenol	Phenolic acids	Phenolic acids
		4-O-Glucosyl-3,4-dihydroxybenzyl alcohol	Phenolic acids	Phenolic acids
		LysoPC 17:2	Lipids	LPC
		2-(3,4-dihydroxyphenyl)ethanediol 1-O-β-D-glucopyranoside	Phenolic acids	Phenolic acids
		N-Acetyl-D-glucosamine	Others	Saccharides and Alcohols
		LysoPC 19:2	Lipids	LPC
		Naringenin-4'-O-glucoside	Flavonoids	Flavanones
		Tricin-7-O-saccharic acid	Flavonoids	Flavones
		Eriodictyol-7-O-glucoside	Flavonoids	Flavanones
		8-Azaguanine	Nucleotides and derivatives	Nucleotides and derivatives
		N,N'-Dimethylarginine;SDMA	Amino acids and derivatives	Amino acids and derivatives
		L-Aspartyl-L-Phenylalanine	Amino acids and derivatives	Amino acids and derivatives
		L-Malic acid-2-O-gallate	Phenolic acids	Phenolic acids
		Phloretin-4'-O-(6''-Salicyloyl)glucoside	Flavonoids	Chalcones
		Ellagic acid-4-O-Xyloside	Tannins	Tannin
		D-Melezitose	Others	Saccharides and Alcohols
		Kaempferol-3-O-glucoside (Astragalin)*	Flavonoids	Flavonols
		D-Glucurono-6,3-lactone	Others	Saccharides and Alcohols
		Myristoleic acid	Lipids	Free fatty acids
		1-Aminocyclopropane-1-carboxylic acid	Organic acids	Organic acids
		5-O-p-Coumaroylshikimic acid O-glucoside	Phenolic acids	Phenolic acids
		D-Pinitol	Others	Saccharides and Alcohols
		Nicotianamine	Alkaloids	Alkaloids
		D-Mannitol*	Others	Saccharides and Alcohols
		Myristic Acid	Lipids	Free fatty acids
		Rosmarinic acid-3'-O-glucoside	Phenolic acids	Phenolic acids
		1-Naphthol	Phenolic acids	Phenolic acids
		6-Methylmercaptopurine	Nucleotides and derivatives	Nucleotides and derivatives
		L-Methionine Sulfoxide	Amino acids and derivatives	Amino acids and derivatives
		3,4'-Dihydroxy-3',5'-dimethoxypropiophenone	Phenolic acids	Phenolic acids
		Blumenol C glucoside	Terpenoids	Terpene
		D-Glucosamine 1-phosphate	Others	Saccharides and Alcohols
		Geraniin	Tannins	Tannin
		Rutinose	Others	Saccharides and Alcohols
		2-Hydroxybenzaldehyde (Salicylaldehyde)	Phenolic acids	Phenolic acids
		L-Tyrosine	Amino acids and derivatives	Amino acids and derivatives
		Pinoresinol-4-O-glucoside	Lignans and Coumarins	Lignans
		Corilagin	Tannins	Tannin
		Dimethylmalonic acid*	Organic acids	Organic acids
		L-Phenylalanine	Amino acids and derivatives	Amino acids and derivatives
		Phloroglucinol-1-O-β-D-glucopyranoside	Phenolic acids	Phenolic acids
		Vanillin; 4-Hydroxy-3-Methoxybenzaldehyde*	Phenolic acids	Phenolic acids
		Kaempferol-3-O-arabinoside	Flavonoids	Flavonols
		Ferulic acid methyl ester	Phenolic acids	Phenolic acids
		Sedoheptulose	Others	Saccharides and Alcohols
		Inositol*	Others	Saccharides and Alcohols
		6-O-Galloyl-D-glucose	Phenolic acids	Phenolic acids
		L-Methionine	Amino acids and derivatives	Amino acids and derivatives
		Asperulosidic acid	Terpenoids	Monoterpenoids
		L-Citrulline	Amino acids and derivatives	Amino acids and derivatives
		Arbutin	Phenolic acids	Phenolic acids
		Epipinoresinol*	Lignans and Coumarins	Lignans
		Epicatechin	Flavonoids	Flavanols
		LysoPC 18:2	Lipids	LPC
		Indole	Alkaloids	Plumerane
		LysoPE 18:3	Lipids	LPE
		4,6-(S)-Hexahydroxydiphenoyl-β-D-glucose	Phenolic acids	Phenolic acids
		L-Malic acid-2-O-gallate	Phenolic acids	Phenolic acids
		Quercetin-3-O-glucoside-7-O-rhamnoside	Flavonoids	Flavonols
		Gallocatechin	Flavonoids	Flavanols
		2'-Deoxyadenosine-5'-monophosphate	Nucleotides and derivatives	Nucleotides and derivatives
		3-Hydroxyphloretin-4'-O-glucoside	Flavonoids	Chalcones
		13S-Hydroperoxy-6Z,9Z,11E-octadecatrienoic acid	Lipids	Free fatty acids
		Phloretin-4'-O-(6''-Feruloyl)glucoside	Flavonoids	Chalcones
		D-Fructose-1,6-biphosphate	Others	Saccharides and Alcohols
		Phloretin	Flavonoids	Chalcones
		Granatin B (1-galloyl-2,4-DHHDP-3,6-HHDP-glucose)	Tannins	Tannin
		3-Isopropylmalic Acid*	Organic acids	Organic acids
		4-Hydroxy-5-(2-oxo-1-pyrrolidinyl)benzoic acid	Alkaloids	Pyrrole alkaloids
		1-Monomyristin	Lipids	Free fatty acids
		D-Trehalose*	Others	Saccharides and Alcohols
		Methyl 3-(3-hydroxy-4-methoxyphenyl)propanoate*	Phenolic acids	Phenolic acids
		L-Glutamine	Amino acids and derivatives	Amino acids and derivatives
		5,7-Dihydroxy-4-oxo-2-(3,4,5-trihydroxyphenyl)-4H-chromen-3-yl-alloside	Others	Others
		LysoPC 18:3(2n isomer)	Lipids	LPC
		γ-Aminobutyric acid	Organic acids	Organic acids
		Valproic Acid	Organic acids	Organic acids
		6,7-Dihydroxy-4-methylcoumarin	Lignans and Coumarins	Coumarins
		9-Hydroxy-13-oxo-10-octadecenoic Acid	Lipids	Free fatty acids
		Roseoside	Others	Others
		13(s)-hydroperoxy-(9z,11e,15z)-octadecatrienoic acid	Lipids	Free fatty acids
		Quercetagetin-7-O-glucoside(Quercetagitrin)	Flavonoids	Flavonols
		Methylmalonic acid*	Organic acids	Organic acids
		13-Hydroxy-6,9,11-octadecatrienoic acid	Lipids	Free fatty acids
		Aminomalonic acid	Organic acids	Organic acids
		L-Lysine	Amino acids and derivatives	Amino acids and derivatives
		Kaempferol-3,7-O-diglucoside	Flavonoids	Flavonols
		Gallocatechin gallate*	Flavonoids	Flavanols
		2,4,6-Trihydroxybenzoic acid	Phenolic acids	Phenolic acids
		1-O-Galloyl-2-O-Cinnamoyl-β-D-glucose	Phenolic acids	Phenolic acids
		Dodecanoic acid (Lauric acid)	Lipids	Free fatty acids
		Galactinol	Others	Saccharides and Alcohols
		2,4-Dinitrophenol	Phenolic acids	Phenolic acids
		Methyl salicylate-2-O-glucoside	Phenolic acids	Phenolic acids
		12,13-DHOME; (9Z)-12,13-Dihydroxyoctadec-9-enoic acid	Lipids	Free fatty acids
		DL-Glyceraldehyde-3-phosphate	Organic acids	Organic acids
		5-O-Caffeoylshikimic acid	Phenolic acids	Phenolic acids
		Taxifolin-3-O-rhamnoside (Astilbin)	Flavonoids	Flavanonols
		1-Decanol	Others	Saccharides and Alcohols
		2-Methylglutaric acid*	Organic acids	Organic acids
		N-Acetyl-L-Tryptophan	Amino acids and derivatives	Amino acids and derivatives
		Pyridoxine-5'-O-glucoside	Others	Vitamin
		2-Linoleoylglycerol	Lipids	Glycerol ester
		3-Hydroxy-palmitic acid methyl ester	Lipids	Free fatty acids
		LysoPC 16:0	Lipids	LPC
		Citric Acid	Organic acids	Organic acids
		4-Guanidinobutyric acid	Organic acids	Organic acids
		1-Hydroxypinoresinol-1-O-Glucoside	Lignans and Coumarins	Lignans
		Planteose	Others	Saccharides and Alcohols
		4-O-Glucosyl-sinapate	Phenolic acids	Phenolic acids
		Cyanidin-3-O-glucoside (Kuromanin)	Flavonoids	Anthocyanidins
		Delphinidin-3-O-glucoside (Mirtillin)	Flavonoids	Anthocyanidins
		Cyanidin-3-O-(2''-O-xylosyl)galactoside	Flavonoids	Anthocyanidins
		Pelargonidin-3,5-O-diglucoside	Flavonoids	Anthocyanidins
		Petunidin-3,5-di-O-glucoside	Flavonoids	Anthocyanidins
		Catechin gallate*	Flavonoids	Flavanols
		4-Methoxyphenylpropionic acid*	Phenolic acids	Phenolic acids
		Maltopentaose	Others	Saccharides and Alcohols
		Kaempferol-3-O-rhamnoside (Afzelin)(Kaempferin)	Flavonoids	Flavonols
		5-(2-Hydroxyethyl)-2-O-glucosylphenol	Phenolic acids	Phenolic acids
Matebolites detected in peel and seed tissues	108	Methanesulfonic acid	Organic acids	Organic acids
		6-Aminocaproic acid	Organic acids	Organic acids
		2-Deoxyribose-5'-phosphate	Nucleotides and derivatives	Nucleotides and derivatives
		Orotic acid (Vitamin B13)	Others	Vitamin
		Uridine 5'-diphospho-D-glucose	Nucleotides and derivatives	Nucleotides and derivatives
		4-MethoxycinnaMaldehyde	Phenolic acids	Phenolic acids
		Succinic anhydride	Organic acids	Organic acids
		NADP (Nicotinamide adenine dinucleotide phosphate)	Nucleotides and derivatives	Nucleotides and derivatives
		Suberic Acid	Organic acids	Organic acids
		2α,3α-Dihydroxyursolic acid	Terpenoids	Triterpene
		6-Methoxy-2-(2-phenylethyl)chromone	Others	Others
		3,3'-O-Dimethylellagic Acid	Tannins	Tannin
		Glycylphenylalanine	Amino acids and derivatives	Amino acids and derivatives
		L-Glycyl-L-phenylalanine	Amino acids and derivatives	Amino acids and derivatives
		L-Cysteinyl-L-glycine	Amino acids and derivatives	Amino acids and derivatives
		3-Hydroxy-4-methoxybenzoic acid	Phenolic acids	Phenolic acids
		Nicotinic acid (Vitamin B3)	Others	Vitamin
		Heptadecanoic acid	Lipids	Free fatty acids
		3-Guanidinopropionic acid	Organic acids	Organic acids
		Procyanidin A6	Tannins	Proanthocyanidins
		27,28-Dicarboxyl ursolic acid	Terpenoids	Triterpene
		Thiamine (Vitamin B1)	Others	Vitamin
		6-Hydroxy-7-Methoxy-2-[2-(3'-Hydroxy-4'-Methoxyphenyl)Ethyl]Chromone	Others	Others
		1-α-Linolenoyl-glycerol-3-O-glucoside	Lipids	Glycerol ester
		Afzelechin (3,5,7,4'-Tetrahydroxyflavan)	Flavonoids	Flavanols
		2-Aminopurine	Nucleotides and derivatives	Nucleotides and derivatives
		L-Tartaric acid	Organic acids	Organic acids
		Camaldulenic acid	Terpenoids	Triterpene
		2-Amino-4,5-dihydro-1H-imidazole-4-acetic acid	Alkaloids	Alkaloids
		Scopoletin (7-Hydroxy-6-methoxycoumarin)	Lignans and Coumarins	Coumarins
		1-Linoleoylglycerol	Lipids	Glycerol ester
		Pyridoxal	Others	Vitamin
		Ursolic acid	Terpenoids	Triterpene
		Biotin	Others	Vitamin
		2'-Deoxyadenosine	Nucleotides and derivatives	Nucleotides and derivatives
		Uridine-5'-diphosphoglucuronic acid	Nucleotides and derivatives	Nucleotides and derivatives
		2α,3α,19α-Trihydroxyursolic acid	Terpenoids	Triterpene
		Triethyl citrate	Organic acids	Organic acids
		3β,19α-Dihydroxyolean-12-en-28-oic acid	Terpenoids	Triterpene
		Inosine 5'-monophosphate	Nucleotides and derivatives	Nucleotides and derivatives
		2-Methoxy-4-methylphenol	Phenolic acids	Phenolic acids
		Ribulose-5-phosphate	Others	Saccharides and Alcohols
		1-Linoleoylglycerol-2,3-di-O-glucoside	Lipids	Glycerol ester
		24,30-Dihydroxy-12(13)-enolupinol	Terpenoids	Triterpene
		5-Oxo-L-Proline	Amino acids and derivatives	Amino acids and derivatives
		3,3',4-O-Trimethylellagic acid	Tannins	Tannin
		Phosphoenolpyruvate	Organic acids	Organic acids
		Methylisopelletierine	Alkaloids	Piperidine alkaloids
		Isoguanine	Nucleotides and derivatives	Nucleotides and derivatives
		2-α-Linolenoyl-glycerol-1,3-di-O-glucoside	Lipids	Glycerol ester
		15(R)-Hydroxylinoleic Acid*	Lipids	Free fatty acids
		1-Methylpiperidine-2-carboxylic acid	Organic acids	Organic acids
		7S,8S-DiHODE; (9Z,12Z)-(7S,8S)-Dihydroxyoctadeca-9,12-dienoic acid	Lipids	Free fatty acids
		2-α-Linolenoyl-glycerol-1-O-glucoside	Lipids	Glycerol ester
		Inosine	Nucleotides and derivatives	Nucleotides and derivatives
		3-O-Trans-feruloyl euscaphic acid	Terpenoids	Triterpene
		Nicotinamide	Others	Vitamin
		Scopoletin-7-O-glucoside (Scopolin)	Lignans and Coumarins	Coumarins
		Caffeoylhawthorn acid	Terpenoids	Triterpene
		LysoPC 20:2(2n isomer)	Lipids	LPC
		Euscaphic acid	Terpenoids	Triterpene
		LysoPE 17:1	Lipids	LPE
		Isopelletierine	Alkaloids	Piperidine alkaloids
		Arjunic Acid	Terpenoids	Triterpene
		Cytarabine	Nucleotides and derivatives	Nucleotides and derivatives
		1-Methyladenine	Nucleotides and derivatives	Nucleotides and derivatives
		LysoPC 16:1	Lipids	LPC
		Isorhamnetin-3-O-arabinoside	Flavonoids	Flavonols
		3-Hydroxyglutaric acid	Organic acids	Organic acids
		D-Fructose-1,6-biphosphate	Others	Saccharides and Alcohols
		N-Oleoylethanolamine	Alkaloids	Alkaloids
		3-Hydroxy-1-(4-hydroxy-3,5-dimethoxyphenyl)propan-1-one	Phenolic acids	Phenolic acids
		5-Hydroxy-6,7,3',4'-tetramethoxyflavone	Flavonoids	Flavones
		Madecassic acid	Terpenoids	Triterpene
		Pimelic acid	Organic acids	Organic acids
		Procyanidin C2	Tannins	Proanthocyanidins
		Dehydroascorbic acid	Others	Vitamin
		1-beta-D-Arabinofuranosyluracil	Nucleotides and derivatives	Nucleotides and derivatives
		LysoPC 20:2	Lipids	LPC
		1-α-Linolenoyl-glycerol-2,3-di-O-glucoside	Lipids	Glycerol ester
		N-Phenylacetylglycine	Amino acids and derivatives	Amino acids and derivatives
		Diosmetin-7-O-galactoside	Flavonoids	Flavones
		5,7,2',5'-Tetrahydroxy-8,6'-dimethoxyflavone	Flavonoids	Flavones
		Chrysoeriol-7-O-glucoside	Flavonoids	Flavones
		D-Arabinono-1,4-lactone	Others	Saccharides and Alcohols
		2-Linoleoylglycerol-1-O-glucoside	Lipids	Glycerol ester
		Quinic Acid	Organic acids	Organic acids
		LysoPE 17:1(2n isomer)	Lipids	LPE
		3,5,7,4'-Tetrahydroxy-Coumaronochromone	Others	Others
		9-Hydroperoxy-9Z,11E-Octadecadienoic Acid	Lipids	Free fatty acids
		Pseudopelletierine	Alkaloids	Piperidine alkaloids
		Guanosine 5'-monophosphate	Nucleotides and derivatives	Nucleotides and derivatives
		Cytidine	Nucleotides and derivatives	Nucleotides and derivatives
		9-Oxo-12Z-Octadecenoic acid*	Lipids	Free fatty acids
		1-O-Galloyl-rhamnose	Phenolic acids	Phenolic acids
		13-Hydroperoxy-9Z,11E-octadecadienoic acid	Lipids	Free fatty acids
		2-Linoleoylglycerol-1,3-di-O-glucoside	Lipids	Glycerol ester
		Citraconic acid	Organic acids	Organic acids
		Betulinic acid	Terpenoids	Triterpene
		L-Histidine	Amino acids and derivatives	Amino acids and derivatives
		5'-Deoxyadenosine	Nucleotides and derivatives	Nucleotides and derivatives
		2-Amino-3-methoxybenzoic acid	Phenolic acids	Phenolic acids
		3-Methyl-1-pentanol	Others	Saccharides and Alcohols
		Kaempferol-3,7-O-dirhamnoside (Kaempferitrin)	Flavonoids	Flavonols
		Dehydrodiconiferyl alcohol	Phenolic acids	Phenolic acids
		LysoPC 19:1	Lipids	LPC
		2'-O-Methyladenosine	Nucleotides and derivatives	Nucleotides and derivatives
		Stilbostemin B	Phenolic acids	Phenolic acids
Matebolites detected in aril and peel tissues	64	Naringenin (5,7,4'-Trihydroxyflavanone)	Flavonoids	Flavanones
		Tellimagrandin I	Tannins	Tannin
		Kaempferol-3-O-arabinoside (Juglanin)	Flavonoids	Flavonols
		1-O-Galloyl-4,6-(S)-HHDP-β-D-glucose	Phenolic acids	Phenolic acids
		Galloyl Methyl gallate	Phenolic acids	Phenolic acids
		L-α-Glutamyl-L-Glutamic Acid	Amino acids and derivatives	Amino acids and derivatives
		Flavogallonic Acid Dilactone	Phenolic acids	Phenolic acids
		1-O-Feruloyl-3-O-galloyl-4,6-(S)-HHDP-β-D-glucose	Phenolic acids	Phenolic acids
		Hesperetin-7-O-rutinoside (Hesperidin)	Flavonoids	Flavanones
		1,3,6-Tri-O-galloyl-β-D-glucose	Phenolic acids	Phenolic acids
		1-O-Caffeoyl-6-O-galloyl-β-D-glucose	Phenolic acids	Phenolic acids
		Aucubin	Terpenoids	Sesquiterpenoids
		Punicalin	Tannins	Tannin
		Pantetheine	Others	Others
		1,4-Di-O-galloyl-2-O-p-coumaroyl-β-D-glucose	Phenolic acids	Phenolic acids
		4-O-Galloyl-1-O-Cinnamoyl-β-D-glucose	Phenolic acids	Phenolic acids
		1,3-Di-O-galloyl-4,6-(S)-HHDP-β-D-glucose	Tannins	Tannin
		1,2,3-Tri-O-galloyl-D-glucose	Phenolic acids	Phenolic acids
		Terchebin	Tannins	Tannin
		Phloretin-4'-O-(6''-p-Coumaroyl)glucoside	Flavonoids	Chalcones
		3-Hydroxy-5-Methylphenol-1-O-(6'-Digalloyl)Glucoside	Phenolic acids	Phenolic acids
		Pedunculagin	Tannins	Tannin
		Ellagic acid-4-O-rhamnoside	Tannins	Tannin
		3-hydroxybenzaldehyde	Phenolic acids	Phenolic acids
		Tercatain	Tannins	Tannin
		12-Oxo-10E-Dodecenoic Acid	Lipids	Free fatty acids
		Myricetin-3-O-xyloside	Flavonoids	Flavonols
		5-Galloylshikimic acid	Phenolic acids	Phenolic acids
		Casuariin	Tannins	Tannin
		3-Galloylshikimic acid	Phenolic acids	Phenolic acids
		Phloretin-4'-O-(6''-Cinnamoyl)glucoside	Flavonoids	Chalcones
		1,2,6-Tri-O-galloyl-β-D-glucose	Phenolic acids	Phenolic acids
		Kaempferol (3,5,7,4'-Tetrahydroxyflavone)	Flavonoids	Flavonols
		p-Coumaroylferuloyltartaric acid	Phenolic acids	Phenolic acids
		3-O-Galloyl-4,6-(S)-HHDP-β-D-glucose	Phenolic acids	Phenolic acids
		5,2'-Dihydroxy-7,8-dimethoxyflavone glycosides	Flavonoids	Flavones
		Chebulagic acid	Tannins	Tannin
		2,4,6-Tri-O-galloyl-D-glucose	Phenolic acids	Phenolic acids
		3-Hydroxy-5-Methylphenol-1-O-(6'-Galloyl)Glucoside	Phenolic acids	Phenolic acids
		1,6-anhydro-β-D-glucose	Others	Saccharides and Alcohols
		Phloroglucinol-Pedunculagin	Tannins	Tannin
		Phloretin-2'-O-(2''-Galloyl)glucoside	Flavonoids	Chalcones
		3-O-Digalloyl quinic acid	Phenolic acids	Phenolic acids
		Nodakenin	Lignans and Coumarins	Coumarins
		Hesperetin-7-O-neohesperidoside(Neohesperidin)	Flavonoids	Flavanones
		L-Methionine methyl ester	Amino acids and derivatives	Amino acids and derivatives
		Isocorilagin	Tannins	Tannin
		Granatin A	Tannins	Tannin
		3,5-Digalloylshikimic acid	Phenolic acids	Phenolic acids
		Dihydroferulic Acid	Phenolic acids	Phenolic acids
		Punicalagin (2,3-HHDP-4,6-gallagy l-D-glucose)	Tannins	Tannin
		S-Adenosylmethionine	Amino acids and derivatives	Amino acids and derivatives
		3,4,5-Tri-O-Galloylshikimic acid	Phenolic acids	Phenolic acids
		1,6-Di-O-galloyl-2-O-Feruloyl-β-D-glucose	Phenolic acids	Phenolic acids
		Phloretin-4'-O-(6''-Galloyl)glucoside	Flavonoids	Chalcones
		1,2-Di-O-galloyl-6-O-Cinnamoyl-β-D-glucose	Phenolic acids	Phenolic acids
		Hydrangeifolin I	Phenolic acids	Phenolic acids
		γ-glutamylmethionine	Amino acids and derivatives	Amino acids and derivatives
		Kaempferol-3-O-sophoroside	Flavonoids	Flavonols
		Apigenin-7-O-glucoside(Cosmosiin)	Flavonoids	Flavones
		Methyl chebulagic acid	Tannins	Tannin
		Pelargonidin-3-O-glucoside	Flavonoids	Anthocyanidins
		Pelargonidin-3-O-glucoside-5-O-arabinoside	Flavonoids	Anthocyanidins
		Cyanidin-3,5-O-diglucoside (Cyanin)	Flavonoids	Anthocyanidins
		1-O-Cinnamoyl-β-D-glucose	Phenolic acids	Phenolic acids
		Eriodictyol-7-O-(6''-O-p-coumaroyl)glucoside	Flavonoids	Flavanones
		1,4,6-Tri-O-galloyl-β-D-glucose	Phenolic acids	Phenolic acids
Matebolites detected in aril and seed tissues	32	γ-Glutamyltyrosine	Amino acids and derivatives	Amino acids and derivatives
		Ferulic acid-4-O-glucoside	Phenolic acids	Phenolic acids
		Kaempferol-4'-O-glucoside	Flavonoids	Flavonols
		Guanine	Nucleotides and derivatives	Nucleotides and derivatives
		S-(2-Carboxypropyl)cysteine	Amino acids and derivatives	Amino acids and derivatives
		Demethyl coniferin	Phenolic acids	Phenolic acids
		Dihydrosphingosine-1-Phosphate	Lipids	Sphingolipids
		Isopimaric acid	Terpenoids	Ditepenoids
		Isochlorogenic acid B	Phenolic acids	Phenolic acids
		Flavin Single Nucleotide(FMN)	Nucleotides and derivatives	Nucleotides and derivatives
		Scopoletin-7-O-glucuronide	Lignans and Coumarins	Coumarins
		Syringic acid	Phenolic acids	Phenolic acids
		Isochlorogenic acid C	Phenolic acids	Phenolic acids
		Plantamajoside	Phenolic acids	Phenolic acids
		3,4,2',4',6'-Pentahydroxychalcone-4'-O-glucoside	Flavonoids	Chalcones
		1-O-p-Coumaroylquinic acid	Phenolic acids	Phenolic acids
		Cis-Coutaric acid	Phenolic acids	Phenolic acids
		Phenylacetyl-L-glutamine	Amino acids and derivatives	Amino acids and derivatives
		Phenylpropionic acid-O-β-D-glucopyranoside	Phenolic acids	Phenolic acids
		6-O-methylguanine	Nucleotides and derivatives	Nucleotides and derivatives
		N-α-Acetyl-L-ornithine	Amino acids and derivatives	Amino acids and derivatives
		Sweroside	Terpenoids	Monoterpenoids
		2-Deoxyribose-1-phosphate	Nucleotides and derivatives	Nucleotides and derivatives
		Homoarginine	Amino acids and derivatives	Amino acids and derivatives
		Pimaric acid	Terpenoids	Ditepenoids
		3-O-Feruloylquinic acid	Phenolic acids	Phenolic acids
		Methyl dioxindole-3-acetate	Alkaloids	Plumerane
		Lithospermic acid	Organic acids	Organic acids
		1-O-Feruloyl-β-D-glucose	Phenolic acids	Phenolic acids
		Olivil-4'-O-glucoside	Lignans and Coumarins	Lignans
		Eudesmic acid (3,4,5-trimethoxybenzoic acid)	Phenolic acids	Phenolic acids
		3-Methyl-L-Histidine	Amino acids and derivatives	Amino acids and derivatives
Matebolites detected in peel tissues	47	Phyllanemblinin A	Tannins	Tannin
		Luteolin (5,7,3',4'-Tetrahydroxyflavone)	Flavonoids	Flavones
		Dihydromyricetin (Ampelopsin)	Flavonoids	Flavanonols
		Syringetin	Flavonoids	Flavonols
		L-Leucyl-L-phenylalanine	Amino acids and derivatives	Amino acids and derivatives
		Succinic semialdehyde	Organic acids	Organic acids
		Fraxetin (7,8-Dihydroxy-6-methoxycoumarin)	Lignans and Coumarins	Coumarins
		1-O-Galloyl-2-O-p-Coumaroyl-β-D-glucose	Phenolic acids	Phenolic acids
		3,4-Digalloylshikimic acid	Phenolic acids	Phenolic acids
		Gemin D	Tannins	Tannin
		Malonic acid	Organic acids	Organic acids
		LysoPE 20:3(2n isomer)	Lipids	LPE
		Urocanic acid	Organic acids	Organic acids
		5-O-Galloylshikimic acid	Phenolic acids	Phenolic acids
		Corosolic Acid Methyl Ester	Terpenoids	Triterpene
		LysoPE 20:3	Lipids	LPE
		Dehydrodiconiferyl alcohol-gamma'-O-glucoside	Phenolic acids	Phenolic acids
		LysoPE 20:2	Lipids	LPE
		Apigenin; 4',5,7-Trihydroxyflavone	Flavonoids	Flavones
		D-Glucono-1,5-lactone	Organic acids	Organic acids
		1,2,3,4,6-Penta-O-Galloyl-D-Glucose	Phenolic acids	Phenolic acids
		Kaempferol-3-O-(6''-p-Coumaroyl)glucoside (Tiliroside)	Flavonoids	Flavonols
		4'-Methoxycatalposide	Terpenoids	Monoterpenoids
		Kaempferol-3-O-(6''-galloyl)glucoside	Flavonoids	Flavonols
		4-Hydroxybenzoic acid	Phenolic acids	Phenolic acids
		Mucic acid-1,4-lactone-3,5-di-O-gallate	Phenolic acids	Phenolic acids
		Luteolin-7,3'-di-O-glucoside	Flavonoids	Flavones
		1,6-di-O-galloyl-β-D-glucose	Phenolic acids	Phenolic acids
		Pterocarinin A	Tannins	Tannin
		2,3-Dihydroxy-5(6),12(13)-diene-ursolic acid	Terpenoids	Triterpene
		Ursolaldehyde	Terpenoids	Triterpene
		1β-Hydroxy-2-oxopomolic acid	Terpenoids	Triterpene
		D-Erythronolactone	Organic acids	Organic acids
		4-Ethylbenzaldehyde	Others	Others
		Casuarictin	Tannins	Tannin
		p-Coumaroyleuscaphic acid	Terpenoids	Triterpene
		Methyl 4,6-di-O-galloyl-D-glucoside	Phenolic acids	Phenolic acids
		Quercetin-3-O-(6''-O-galloyl)galactoside	Flavonoids	Flavonols
		Chebulic acid	Tannins	Tannin
		10-Dehydrogeniposide	Others	Others
		3,3'-O-Dimethylellagic Acid-4'-O-arabinoside	Tannins	Tannin
		3-Hydroxyphloretin-4'-O-(4'',6''-di-O-galloyl)glucoside	Flavonoids	Chalcones
		Chebulanin	Tannins	Tannin
		1,3,4,6-Tetra-O-Galloyl-D-Glucose	Phenolic acids	Phenolic acids
		Digallic Acid	Phenolic acids	Phenolic acids
		1-O-Caffeoyl-3-O-galloyl-4,6-(S)-HHDP-β-D-glucose	Phenolic acids	Phenolic acids
		D-Sphingosine	Lipids	Sphingolipids
Matebolites detected in seed tissues	55	LysoPC 19:0	Lipids	LPC
		4-hydroxyphenyl acrylaldehyde	Others	Others
		3,4'-Dihydroxy-3'-methoxybenzenepentanoic acid	Phenolic acids	Phenolic acids
		α-Ketoglutaric acid	Organic acids	Organic acids
		LysoPC 17:0(2n isomer)	Lipids	LPC
		9-(Arabinosyl)hypoxanthine	Nucleotides and derivatives	Nucleotides and derivatives
		LysoPE 17:0	Lipids	LPE
		Glycyl-tryptophan	Amino acids and derivatives	Amino acids and derivatives
		2-(Dimethylamino)guanosine	Nucleotides and derivatives	Nucleotides and derivatives
		12,13-Epoxy-9-Octadecenoic Acid	Lipids	Free fatty acids
		S-(5'-Adenosyl)-L-methionine	Amino acids and derivatives	Amino acids and derivatives
		LysoPC 17:0	Lipids	LPC
		5-Oxoproline	Amino acids and derivatives	Amino acids and derivatives
		1-Methylhistidine	Amino acids and derivatives	Amino acids and derivatives
		LysoPE 15:1	Lipids	LPE
		2',4',6'-Trihydroxyacetophenone	Phenolic acids	Phenolic acids
		N-Propionylglycine	Amino acids and derivatives	Amino acids and derivatives
		N-Glycyl-L-leucine*	Amino acids and derivatives	Amino acids and derivatives
		3,5-O-Dicaffeoylquinic Acid Methyl Ester	Phenolic acids	Phenolic acids
		N-benzoyl-2-aminoethyl-β-D-glucopyranoside	Others	Others
		Methyl sinapate	Phenolic acids	Phenolic acids
		Calcium Pantothenate	Others	Vitamin
		L-Glycyl-L-isoleucine*	Amino acids and derivatives	Amino acids and derivatives
		LysoPE 15:0	Lipids	LPE
		LysoPC 16:2	Lipids	LPC
		2'-Deoxycytidine-5'-monophosphate	Nucleotides and derivatives	Nucleotides and derivatives
		LysoPE 15:0(2n isomer)	Lipids	LPE
		1-α-Linolenoyl-glycerol	Lipids	Glycerol ester
		Coniferaldehyde	Phenolic acids	Phenolic acids
		1-O-Cinnamoyl-4,6-(S)-HHDP-β-D-glucose	Phenolic acids	Phenolic acids
		LysoPC 16:2(2n isomer)	Lipids	LPC
		Isovanillin	Phenolic acids	Phenolic acids
		Cyclic 3',5'-Adenylic acid	Nucleotides and derivatives	Nucleotides and derivatives
		Casuarinondiol	Others	Others
		Vanillin acetate	Phenolic acids	Phenolic acids
		5,8,11,14-Pentadecanoamide	Lipids	Free fatty acids
		Methyl 2-furoate	Organic acids	Organic acids
		6-Hydroxyhexanoic acid	Organic acids	Organic acids
		Methyl linolenate	Lipids	Free fatty acids
		LysoPE 16:1	Lipids	LPE
		Quercetin-3-O-(2''-O-galactosyl)glucoside	Flavonoids	Flavonols
		Cytosine	Nucleotides and derivatives	Nucleotides and derivatives
		1-Linoleoylglycerol-3-O-glucoside	Lipids	Glycerol ester
		p-Coumaric acid	Phenolic acids	Phenolic acids
		9(10)-EpOME;(9R,10S)-(12Z)-9,10-Epoxyoctadecenoic acid	Lipids	Free fatty acids
		6,8-Dihydroxy-2-[2-(4-methoxyphenyl)ethyl]chromone	Others	Others
		Catechin-catechin-catechin	Flavonoids	Flavanols
		LysoPC 15:0	Lipids	LPC
		N-Alpha-Acetyl-L-Asparagine	Amino acids and derivatives	Amino acids and derivatives
		LysoPC 20:1	Lipids	LPC
		9-Hydroxy-12-oxo-10(E),15(Z)-octadecadienoic acid	Lipids	Free fatty acids
		Vanillic acid	Phenolic acids	Phenolic acids
		N6-Acetyl-L-lysine	Amino acids and derivatives	Amino acids and derivatives
		LysoPC 15:1	Lipids	LPC
		Pinocembrin (Dihydrochrysin)	Flavonoids	Flavanones
Matebolites detected in aril tissues	16	4-O-(6'-O-Glucosyl-p-coumaroyl)-4-hydroxybenzyl alcohol	Phenolic acids	Phenolic acids
		Fraxidin-8-O-glucoside	Lignans and Coumarins	Coumarins
		3-Hydroxyl-5-methylphenol-1-O-β-D-(6'-galloyl)glucoside	Phenolic acids	Phenolic acids
		syringetin-3-glucuronide	Flavonoids	Flavonols
		4,5-O-Dicaffeoylquinic Acid Methyl Ester	Phenolic acids	Phenolic acids
		10,16-Dihydroxypalmitic acid	Lipids	Free fatty acids
		5-Hydroxy-7-(4-hydroxy-3,5-dimethoxyphenyl)-1-(4-hydroxy-3-methoxyphenyl)heptan-3-one	Others	Others
		Dambonitol	Others	Saccharides and Alcohols
		Methyl 2,4-dihydroxyphenylacetate	Phenolic acids	Phenolic acids
		Sucrose-6-phosphate	Others	Saccharides and Alcohols
		S-(5'-Adenosy)-L-homocysteine	Amino acids and derivatives	Amino acids and derivatives
		3-Hydroxy-5-Methylphenol-1-O-Glucoside	Phenolic acids	Phenolic acids
		1,7-Di-O-galloyl-D-sedoheptulose	Phenolic acids	Phenolic acids
		Orientin-2''-O-xyloside	Flavonoids	Flavonoid carbonoside
		Isoxanthopterin	Nucleotides and derivatives	Nucleotides and derivatives
		Trigallic acid	Phenolic acids	Phenolic acids
