# Supplementary material for: Widely targeted metabolomics reveal the distribution of primary and secondary metabolites in pomegranate fruit
Source: Food Sci Nutr. 2024 Jun 26;12(9):6648–59. doi: 10.1002/fsn3.4264 (PMC11561811; doi:10.1002/fsn3.4264)
Supplement: Supplementary file 3 — Supplementary Table S3. [file FSN3-12-6648-s002.xlsx]

## Sheet: Sheet1
Supplementary table 3 Differential metabolites between peel and aril
Index	Formula	Compounds	Class I	Class II	Peel-1	Peel-2	Peel-3	Aril-1	Aril-2	Aril-3	VIP	p_value	FDR	Fold_Change	Log2FC	Type
pmn001384	C25H24O12	Isochlorogenic acid C	Phenolic acids	Phenolic acids	9	9	9	4771000	2695100	2487300	1.13755	0.0450503	0.0882144	368644	18.4919	up
Li512115	C25H24O12	Isochlorogenic acid B	Phenolic acids	Phenolic acids	9	9	9	4299100	2801000	2096800	1.13753	0.0420589	0.0847113	340626	18.3778	up
Zmhn002422	C16H20O9	1-O-Feruloyl-β-D-glucose	Phenolic acids	Phenolic acids	9	9	9	2747700	2931800	2455400	1.13825	0.00260619	0.0241261	301293	18.2008	up
Hmsn002272	C15H20O8	Demethyl coniferin	Phenolic acids	Phenolic acids	9	9	9	704870	1252600	1234200	1.13785	0.0273323	0.0666539	118210	16.851	up
Xmyp005654	C21H20O11	Kaempferol-4'-O-glucoside	Flavonoids	Flavonols	9	9	9	617820	1012500	948600	1.138	0.0196491	0.0575585	95515.6	16.5434	up
Lmsn000954	C8H16O6	Dambonitol	Others	Saccharides and Alcohols	9	9	9	829880	448500	946630	1.13727	0.0387532	0.0812897	82407.8	16.3305	up
Lmyn004439	C20H22O11	3-Hydroxyl-5-methylphenol-1-O-β-D-(6'-galloyl)glucoside	Phenolic acids	Phenolic acids	9	9	9	493780	573750	514530	1.13828	0.00205785	0.023322	58594.8	15.8385	up
Lmsn003297	C21H22O11	3,4,2',4',6'-Pentahydroxychalcone-4'-O-glucoside	Flavonoids	Chalcones	9	9	9	322070	488390	592100	1.13782	0.0271518	0.0664176	51946.7	15.6647	up
Hmmn002544	C16H20O9	Ferulic acid-4-O-glucoside	Phenolic acids	Phenolic acids	9	9	9	488900	344930	313200	1.1378	0.0194122	0.0575585	42482.6	15.3746	up
mws1089	C12H23O14P	Sucrose-6-phosphate	Others	Saccharides and Alcohols	9	9	9	137560	251220	315390	1.13716	0.0457306	0.0887155	26080.4	14.6707	up
Lmdn001925	C26H34O12	Olivil-4'-O-glucoside	Lignans and Coumarins	Lignans	9	9	9	183260	187330	180500	1.13829	0.000116605	0.00618007	20410.7	14.317	up
Zmhn003030	C22H24O9	4-O-(6'-O-Glucosyl-p-coumaroyl)-4-hydroxybenzyl alcohol	Phenolic acids	Phenolic acids	9	9	9	114140	95479	115800	1.13816	0.00358813	0.0274285	12052.6	13.5571	up
mws1506	C29H36O16	Plantamajoside	Phenolic acids	Phenolic acids	9	9	9	72208	103740	130460	1.13768	0.0261138	0.0662547	11348.4	13.4702	up
pmn001687	C13H12O8	Cis-Coutaric acid	Phenolic acids	Phenolic acids	9	9	9	137380	81258	80033	1.13727	0.0342582	0.0754439	11061.9	13.4333	up
mws0715	C13H16N2O4	Phenylacetyl-L-glutamine	Amino acids and derivatives	Amino acids and derivatives	9	9	9	120850	95278	66280	1.13733	0.0269186	0.0662547	10459.6	13.3525	up
Zmjp003179	C26H28O15	Orientin-2''-O-xyloside	Flavonoids	Flavonoid carbonoside	9	9	9	51670	99687	98002	1.13723	0.0340146	0.0751155	9235.52	13.173	up
pmn001511	C13H18O7	3-Hydroxy-5-Methylphenol-1-O-Glucoside	Phenolic acids	Phenolic acids	9	9	9	102430	66047	75084	1.13769	0.0176726	0.0549776	9020.78	13.139	up
Jmhn004431	C23H22O14	syringetin-3-glucuronide	Flavonoids	Flavonols	9	9	9	87470	55932	47496	1.13712	0.034668	0.0759257	7070.3	12.7876	up
pmb2507	C5H11O7P	2-Deoxyribose-1-phosphate	Nucleotides and derivatives	Nucleotides and derivatives	9	9	9	46165	72505	46857	1.13772	0.0238043	0.0637345	6130.63	12.5818	up
pme0181	C7H11N3O2	3-Methyl-L-Histidine	Amino acids and derivatives	Amino acids and derivatives	9	9	9	43002	40343	22911	1.13682	0.0302338	0.0711119	3935.41	11.9423	up
MWS5083	C17H21N4O9P	Flavin Single Nucleotide(FMN)	Nucleotides and derivatives	Nucleotides and derivatives	9	9	9	40755	23913	21221	1.13663	0.0427079	0.0853086	3181.07	11.6353	up
mws0981	C6H5N5O2	Isoxanthopterin	Nucleotides and derivatives	Nucleotides and derivatives	9	9	9	27305	32986	19396	1.1374	0.021322	0.0608405	2951.37	11.5272	up
pme3388	C7H16N4O2	Homoarginine	Amino acids and derivatives	Amino acids and derivatives	9	9	9	21422	22163	22987	1.1383	0.00041495	0.012218	2465.63	11.2677	up
MWS4525	C6H7N5O	6-O-methylguanine	Nucleotides and derivatives	Nucleotides and derivatives	9	9	9	15239	16270	26118	1.13729	0.0310989	0.0727165	2134.33	11.0596	up
Lmbn014696	C20H30O2	Pimaric acid	Terpenoids	Ditepenoids	9	9	9	12057	23905	20950	1.13683	0.0334979	0.0743877	2107.85	11.0416	up
mws0027	C9H10O5	Syringic acid	Phenolic acids	Phenolic acids	9	9	9	16752	21268	18492	1.13817	0.00484275	0.0319149	2093.04	11.0314	up
pme1286	C14H20N6O5S	S-(5'-Adenosy)-L-homocysteine	Amino acids and derivatives	Amino acids and derivatives	9	9	9	11261	11709	12270	1.13829	0.000617798	0.0135983	1305.19	10.35	up
mws0906	C16H22O8	Coniferin	Phenolic acids	Phenolic acids	138190	75223	37316	17228000	20325000	16818000	1.12719	0.00372442	0.0275344	216.852	7.76056	up
Zmhn001883	C14H18O9	Vanillic acid-4-O-glucoside	Phenolic acids	Phenolic acids	35871	40760	34559	7669300	7727300	7648300	1.13791	8.43441e-06	0.00223512	207.257	7.69528	up
Jmwn002620	C15H18O9	Vanillic Acid-4-O-Glucuronide	Phenolic acids	Phenolic acids	413160	216850	68517	40332000	47938000	39324000	1.11677	0.00406579	0.0286044	182.662	7.51303	up
Lmsn002548	C15H18O9	1-O-Caffeoyl-β-D-glucose	Phenolic acids	Phenolic acids	448660	225390	77780	42789000	50139000	43190000	1.11802	0.00273844	0.0241261	181.049	7.50024	up
pmn001521	C20H22O11	3-Hydroxy-5-Methylphenol-1-O-(6'-Galloyl)Glucoside	Phenolic acids	Phenolic acids	7521.6	6426.6	4051.8	552060	619620	612160	1.13423	0.00128856	0.0213418	99.1022	6.63085	up
MWS5235	C18H36O3	12-Hydroxyoctadecanoic acid	Lipids	Free fatty acids	8757.2	7461.2	3777.7	600990	536580	661870	1.13012	0.00365104	0.0275344	89.9895	6.49169	up
pmb3066	C22H26O12	5-O-p-Coumaroylshikimic acid O-glucoside	Phenolic acids	Phenolic acids	580030	494800	500030	56045000	38535000	36509000	1.13564	0.0200186	0.0580832	83.2385	6.37918	up
HJN083	C26H34O11	Lariciresinol-4'-O-glucoside	Lignans and Coumarins	Lignans	61188	9331.1	25913	2345000	2140800	2588700	1.10869	0.00276161	0.0241261	73.3625	6.19697	up
pmn001587	C18H24O12	Asperulosidic acid	Terpenoids	Monoterpenoids	15725	14799	33712	1003800	1479900	1817500	1.12703	0.0267424	0.0662547	66.9593	6.06521	up
Lmtn002324	C19H28O11	Benzyl-(2''-O-glucosyl)glucoside	Phenolic acids	Phenolic acids	152740	81972	100700	5174400	8845400	6405600	1.13141	0.0249414	0.0655274	60.8964	5.92829	up
Lmsn003111	C15H18O8	1-O-p-Coumaroyl-β-D-glucose	Phenolic acids	Phenolic acids	443270	716120	628190	39294000	33639000	34340000	1.13475	0.00250902	0.0241261	60.0102	5.90714	up
mws0183	C7H6O4	3,4-Dihydroxybenzoic acid (Protocatechuic acid)*	Phenolic acids	Phenolic acids	24397	18746	22866	1647200	1065200	1177000	1.13506	0.019011	0.0574667	58.9223	5.88074	up
mws0639	C7H6O4	2,3-Dihydroxybenzoic Acid*	Phenolic acids	Phenolic acids	46390	24323	12454	1698800	1161600	1219200	1.11592	0.0156941	0.0519867	49.0531	5.61627	up
mws4134	C20H32N6O12S2	Oxiglutatione	Amino acids and derivatives	Amino acids and derivatives	26489	44642	15659	1954500	998770	1174000	1.11721	0.0443227	0.0870039	47.5547	5.57152	up
mws0120	C8H20NO6P	Choline Alfoscerate	Lipids	PC	62106	80630	98738	2960600	3154800	3370700	1.13523	0.00136761	0.021745	39.2841	5.29588	up
mws0179	C17H20O9	Chlorogenic acid methyl ester	Phenolic acids	Phenolic acids	28364	20358	37031	1071400	997850	1001300	1.1338	0.000370022	0.0113141	35.8069	5.16217	up
Hmcn001415	C17H24O10	Majoroside	Others	Others	106030	101360	70339	3438100	3425900	2296700	1.13126	0.0158801	0.0523846	32.9843	5.04371	up
Zmhn002334	C16H20O9	6-O-Feruloyl-D-glucose	Phenolic acids	Phenolic acids	178460	96932	112860	3629900	4950800	4022400	1.13131	0.00891267	0.0400315	32.4611	5.02064	up
Lmln001856	C21H20O13	5,7-Dihydroxy-4-oxo-2-(3,4,5-trihydroxyphenyl)-4H-chromen-3-yl-alloside	Others	Others	800740	559840	539810	27820000	15757000	16838000	1.12883	0.0368308	0.078711	31.7908	4.99054	up
Lmtn002565	C14H18O9	1-O-Vanilloyl-D-Glucose	Phenolic acids	Phenolic acids	7574.7	8488.1	13107	312750	260990	252440	1.13214	0.00471214	0.031747	28.3231	4.82391	up
Zmhn001793	C15H18O9	6-O-Caffeoyl-D-glucose	Phenolic acids	Phenolic acids	796180	584680	568440	16386000	13917000	16053000	1.13514	0.00252665	0.0241261	23.7808	4.57173	up
Zmln000899	C15H20O9	Syringaldehyde-4-O-glucoside	Phenolic acids	Phenolic acids	50261	53402	40422	957530	1239600	854950	1.13327	0.0137045	0.0497487	21.1825	4.4048	up
pmn001710	C24H26O13	Rosmarinic acid-3'-O-glucoside	Phenolic acids	Phenolic acids	100710	82499	126960	2609200	2046600	1748900	1.13153	0.0148794	0.0514311	20.6491	4.368	up
mws0250	C9H11NO3	L-Tyrosine	Amino acids and derivatives	Amino acids and derivatives	793260	598890	761130	10136000	11674000	19198000	1.12732	0.0436327	0.0858614	19.0444	4.2513	up
Xmsn002700	C21H22O12	Taxifolin-3'-O-glucoside	Flavonoids	Flavanonols	54833	51371	42504	1111900	743800	786900	1.13169	0.0188961	0.0573374	17.7704	4.1514	up
mws1361	C21H22O11	Taxifolin-3-O-rhamnoside (Astilbin)	Flavonoids	Flavanonols	14801	10591	30429	359690	206590	420770	1.10348	0.0385736	0.0812897	17.6824	4.14424	up
Lmsn002247	C13H16O8	1-O-Salicyloyl-β-D-glucose*	Phenolic acids	Phenolic acids	313220	516090	393120	8598200	6757700	5876800	1.1281	0.0137669	0.0497487	17.3693	4.11846	up
Zmhn001358	C13H16O8	4-O-Glucosyl-4-hydroxybenzoic acid*	Phenolic acids	Phenolic acids	352280	516750	379670	8144300	7006000	6026700	1.13134	0.00803951	0.0389759	16.9592	4.084	up
Hmmn003964	C16H24O9	7-Deoxyloganic acid	Terpenoids	Monoterpenoids	146840	116040	163460	2932100	1950700	1684900	1.12696	0.032506	0.0740466	15.4048	3.94531	up
Lmsn004674	C15H18O7	1-O-Cinnamoyl-β-D-glucose	Phenolic acids	Phenolic acids	22954	27231	31001	336890	428580	476240	1.13321	0.0107977	0.0444775	15.2946	3.93495	up
Zmhn000892	C13H18O8	4-O-Glucosyl-3,4-dihydroxybenzyl alcohol	Phenolic acids	Phenolic acids	112950	157420	145530	1785600	2125800	2040700	1.13404	0.00267121	0.0241261	14.3114	3.83909	up
pmb3041	C23H22O14	Tricin-7-O-saccharic acid	Flavonoids	Flavones	42235	15345	18679	432700	246140	378760	1.10183	0.0253043	0.0655274	13.8685	3.79374	up
pme2527	C5H12N2O2	L-Ornithine	Amino acids and derivatives	Amino acids and derivatives	5474.6	5427	4478.6	67765	78614	60631	1.13467	0.00646991	0.0369027	13.4595	3.75055	up
mad2394	C24H22O12	Sinapoyl-p-coumaroyltartaric acid	Phenolic acids	Phenolic acids	11569	10373	19038	246950	157050	141930	1.11772	0.0351198	0.0763726	13.3219	3.73572	up
pme0434	C30H26O12	Procyanidin B2	Tannins	Proanthocyanidins	99406	53995	44313	788360	972340	823650	1.11831	0.00273564	0.0241261	13.0712	3.70831	up
Lmyn001269	C27H30O16	Kaempferol-3-O-sophoroside	Flavonoids	Flavonols	81157	61951	35330	781500	768760	730550	1.1178	5.05882e-06	0.00201088	12.7821	3.67605	up
HJN003	C17H22O10	1-O-Sinapoyl-D-glucose	Phenolic acids	Phenolic acids	11086	6683.8	14849	168900	130870	108680	1.11578	0.0177025	0.0549776	12.5219	3.64638	up
Hmbp001276	C8H8O4	Gallacetophenone	Phenolic acids	Phenolic acids	92867	115790	121500	909660	1647600	1519700	1.12397	0.0315018	0.0732278	12.3485	3.62627	up
pme0120	C5H11NO2	5-Aminovaleric acid	Organic acids	Organic acids	2620	6360.4	3831.5	52787	50390	47500	1.11361	3.65414e-05	0.00456093	11.7607	3.5559	up
pmn001378	C26H32O11	Pinoresinol-4-O-glucoside	Lignans and Coumarins	Lignans	380380	283500	503640	4102300	4058100	4784800	1.12808	0.00208285	0.023322	11.0878	3.4709	up
pmb3107	C15H20O10	Glucosyringic Acid	Phenolic acids	Phenolic acids	37800	32801	25035	300300	365790	294290	1.1299	0.00527433	0.0329996	10.042	3.32798	up
mws0856	C21H20O12	Quercetin-4'-O-glucoside (Spiraeoside)	Flavonoids	Flavonols	451970	1010200	1153600	10089000	8629000	7402700	1.10139	0.00642666	0.0369027	9.98586	3.31989	up
Lmmn002274	C26H34O11	Isolariciresinol-9'-O-glucoside	Lignans and Coumarins	Lignans	397680	261760	323660	3255400	3277500	3241700	1.13286	7.0443e-05	0.00519472	9.94263	3.31363	up
Lmyn003971	C26H34O11	Dihydrodehydrodiconiferyl alcohol-4-O-glucoside	Lignans and Coumarins	Lignans	407710	247080	333300	3288400	3219600	3092400	1.13002	4.04084e-06	0.00201088	9.71612	3.28038	up
Lmmn002179	C14H18O8	Methyl salicylate-2-O-glucoside	Phenolic acids	Phenolic acids	12727	27136	24865	226630	176240	209870	1.11108	0.00374052	0.0275344	9.46638	3.24281	up
Lmtn003096	C26H36O11	Secoisolariciresinol 4-O-glucoside	Lignans and Coumarins	Lignans	433480	230080	387570	3633300	3313000	2979800	1.12184	0.00192943	0.0228939	9.44327	3.23929	up
mws1329	C21H20O12	Quercetin-7-O-glucoside*	Flavonoids	Flavonols	377180	982350	1751000	11471000	8015000	7516100	1.056	0.0162842	0.0526918	8.68087	3.11784	up
mws0014	C10H10O4	Ferulic acid	Phenolic acids	Phenolic acids	8735.5	4314.2	5362.3	69248	42721	43098	1.10608	0.0327198	0.0741938	8.42206	3.07417	up
mws0001	C4H8N2O3	L-Asparagine	Amino acids and derivatives	Amino acids and derivatives	59180	85834	116990	566010	864600	601030	1.11009	0.0218178	0.0611692	7.75423	2.95498	up
HJN041	C21H24O11	Epicatechin glucoside	Flavonoids	Flavanols	26223	25451	26246	254120	179990	168760	1.12891	0.0226191	0.0624382	7.73704	2.95178	up
Zmyn000083	C6H14O12P2	D-Glucose 1,6-bisphosphate	Others	Saccharides and Alcohols	43121	35777	22439	295680	205150	281830	1.11104	0.012104	0.047637	7.72334	2.94922	up
Hmtn001120	C14H20O8	5-(2-Hydroxyethyl)-2-O-glucosylphenol	Phenolic acids	Phenolic acids	173400	150510	129670	1128600	1211100	1132700	1.13407	8.49451e-05	0.00519472	7.65554	2.9365	up
pmn001367	C13H16O9	Protocatechuic acid-4-O-glucoside*	Phenolic acids	Phenolic acids	588260	642370	518530	5368900	4165900	3065900	1.11953	0.0318632	0.0738521	7.20386	2.84877	up
Lmtn002796	C21H22O11	Aromadendrin-7-O-glucoside	Flavonoids	Flavanonols	2935700	3060900	2946700	17115000	24491000	22390000	1.13175	0.0139715	0.0500331	7.15575	2.8391	up
pmb2871	C13H16O9	1-O-Gentisoyl-β-D-glucoside*	Phenolic acids	Phenolic acids	726230	719970	601470	5635000	4673400	3494700	1.12295	0.0236463	0.0637345	6.74088	2.75294	up
pmc0066	C10H13N4O7P	2'-Deoxyinosine-5'-monophosphate	Nucleotides and derivatives	Nucleotides and derivatives	2010600	1490200	1795100	12715000	11326000	11618000	1.13336	0.000590996	0.0135983	6.73332	2.75132	up
pme0026	C6H14N2O2	L-Lysine	Amino acids and derivatives	Amino acids and derivatives	267640	159650	271590	1409400	1357900	1894300	1.11516	0.013259	0.0496916	6.6701	2.73771	up
mws0282	C11H12N2O2	L-Tryptophan	Amino acids and derivatives	Amino acids and derivatives	1329700	1288900	1829500	13264000	7411300	8721200	1.11149	0.0414291	0.0846688	6.60878	2.72438	up
Hmln002806	C16H16O8	5-O-Caffeoylshikimic acid	Phenolic acids	Phenolic acids	20429	7096.2	4514.8	69835	64884	76088	1.0456	0.0010988	0.0194121	6.57949	2.71798	up
pme0193	C5H10N2O3	L-Glutamine	Amino acids and derivatives	Amino acids and derivatives	239560	200390	235650	1319600	1247100	1727100	1.13018	0.0145027	0.0507914	6.35554	2.66801	up
pmn001375	C26H32O12	1-Hydroxypinoresinol-1-O-Glucoside	Lignans and Coumarins	Lignans	23444	13252	14149	122030	100020	78135	1.10523	0.0174373	0.054793	5.90392	2.56167	up
mws2212	C9H8O4	Caffeic acid	Phenolic acids	Phenolic acids	59307	43079	16693	224960	253180	223980	1.05429	0.000348512	0.0110898	5.89625	2.5598	up
Lmmp000897	C30H26O14	Gallocatechin-(4α→8)-gallocatechin	Flavonoids	Flavanols	526040	330450	181340	1227200	2416600	2474300	1.04854	0.0461453	0.0887155	5.89509	2.55951	up
Hmqn003268	C15H12O7	5,7,3',4',5'-Pentahydroxydihydroflavone	Flavonoids	Flavanones	39767	33507	26333	182310	176920	205850	1.12593	0.000874608	0.0158518	5.6731	2.50414	up
mws0044	C15H12O7	Taxifolin(Dihydroquercetin)	Flavonoids	Flavanonols	162040	85075	98734	648950	581830	682790	1.1105	0.000216301	0.00800817	5.53296	2.46805	up
pme2758	C5H9NO5	4-Hydroxy-L-glutamic acid	Amino acids and derivatives	Amino acids and derivatives	10729	5464.6	7522.3	47920	46650	33430	1.10148	0.0110076	0.0446329	5.39722	2.43222	up
MWS5164	C8H18N4O2	N,N'-Dimethylarginine;SDMA	Amino acids and derivatives	Amino acids and derivatives	7518.9	5410.8	6103.3	32084	29819	34327	1.12975	0.000502601	0.012961	5.05596	2.33798	up
mws0853	C11H14O4	Sinapyl alcohol*	Phenolic acids	Phenolic acids	7825.3	27900	28005	110420	97189	107180	1.02148	0.00119628	0.020235	4.93939	2.30433	up
Lmbn004790	C11H14O4	Methyl 3-(3-hydroxy-4-methoxyphenyl)propanoate*	Phenolic acids	Phenolic acids	16670	27883	19791	108390	102850	90246	1.11324	0.000633005	0.0135983	4.68553	2.22821	up
Lmsn006905	C31H32O13	Phloretin-4'-O-(6''-Feruloyl)glucoside	Flavonoids	Chalcones	140180	160380	83692	514300	645060	624920	1.09791	0.00170771	0.0224	4.64352	2.21522	up
Lmmn002260	C27H36O12	5'-Methoxyisolariciresinol-9'-O-glucoside	Lignans and Coumarins	Lignans	115220	63516	96062	410490	476060	379090	1.10807	0.00189538	0.0228307	4.60571	2.20342	up
pmb3114	C30H26O11	Epicatechin-epiafzelechin	Flavonoids	Flavanols	11166	18480	20135	56382	74401	93751	1.08751	0.0265786	0.0662547	4.51044	2.17327	up
Zmzp000145	C9H20N2O2	Trimethyllysine	Amino acids and derivatives	Amino acids and derivatives	31787	23859	35214	112750	134340	156130	1.11808	0.0101065	0.0432413	4.43782	2.14985	up
Lmsn004970	C24H24O12	3,6-Di-O-caffeoyl glucose	Phenolic acids	Phenolic acids	25491	20869	24998	105950	96771	107200	1.13365	0.000342218	0.0110898	4.34319	2.11875	up
Lmsn004322	C24H24O12	1,6-Di-O-caffeoyl-β-D-glucose	Phenolic acids	Phenolic acids	23119	27566	32151	109420	122160	122290	1.12775	0.000201408	0.00800817	4.27193	2.09489	up
mws0219	C4H7NO4	L-Aspartic Acid	Amino acids and derivatives	Amino acids and derivatives	4378200	3482700	4092500	19814000	12357000	15954000	1.11146	0.0288935	0.0693969	4.02605	2.00937	up
MWS1882	C4H7NO4	Iminodiacetic acid	Organic acids	Organic acids	427270	362090	396190	1900000	1266300	1490400	1.11851	0.0237934	0.0637345	3.92788	1.97375	up
Lmbn009444	C18H34O3	Ricinoleic acid	Lipids	Free fatty acids	12581	10503	10405	41478	43876	45567	1.13317	9.28774e-05	0.00527411	3.90937	1.96694	up
pme1210	C5H11NO2S	L-Methionine	Amino acids and derivatives	Amino acids and derivatives	297370	441800	983620	1614800	2525500	2580000	1.01108	0.0155347	0.0519867	3.90082	1.96378	up
Zmjp000182	C7H16N4O2	N-Monomethyl-L-arginine	Amino acids and derivatives	Amino acids and derivatives	12700	7190.3	15467	29861	40940	56935	1.04012	0.048991	0.0922935	3.61272	1.85309	up
NK10251888	C8H18N4O2	NG,NG-Dimethyl-L-arginine	Amino acids and derivatives	Amino acids and derivatives	6368.9	4538	15481	33368	27597	32015	1.00893	0.0101293	0.0432413	3.52358	1.81704	up
Jmwn002172	C14H20O8	3,4-dihydroxyphenylethanol-β-D-glucopyranoside	Phenolic acids	Phenolic acids	14025	17460	19473	71684	65978	41132	1.08322	0.0418061	0.0847113	3.50865	1.81092	up
pmf0297	C20H42O	1-Eicosanol	Lipids	Free fatty acids	19407	12553	12334	43330	49092	62218	1.09474	0.0124051	0.0483435	3.49122	1.80373	up
MWSmce706	C5H8N2O2	Cyclo(Ala-Gly)	Amino acids and derivatives	Amino acids and derivatives	29859	31306	58722	150930	127420	137300	1.07724	0.00156185	0.0224	3.46701	1.79369	up
Zmgn000173	C5H10O5	D-Ribose	Others	Saccharides and Alcohols	53220	24947	21104	92728	135210	115160	1.03379	0.00762621	0.0389759	3.45618	1.78918	up
Hmhn000927	C12H16O8	Phloroglucinol-1-O-β-D-glucopyranoside	Phenolic acids	Phenolic acids	15541	13065	14575	55786	58625	33332	1.08671	0.0478202	0.0904635	3.42148	1.77462	up
Wmhn001495	C20H20O14	1,4-Di-O-Galloyl-D-glucose	Phenolic acids	Phenolic acids	2572800	2273900	1879400	9422000	5375000	7086200	1.08248	0.0463318	0.0887155	3.25348	1.70198	up
MWSmce675	C12H16O7	Arbutin	Phenolic acids	Phenolic acids	16933	18457	17889	58353	60244	52067	1.13358	0.00312839	0.0256399	3.20321	1.67952	up
pmn001423	C19H30O8	Roseoside	Others	Others	99270	71955	87752	314870	251320	245450	1.11354	0.00812679	0.0389759	3.13402	1.64802	up
mws0248	C9H12N2O6	Uridine	Nucleotides and derivatives	Nucleotides and derivatives	39972	19486	13566	89732	68377	70669	1.00457	0.00829608	0.0389759	3.13292	1.64751	up
pmb1912	C20H23N7O7	10-Formyltetrahydrofolic Acid	Alkaloids	Alkaloids	412330	341330	305720	924520	922390	1440200	1.08841	0.0458384	0.0887155	3.10286	1.6336	up
Lmbn001288	C5H8O4	2-Hydroxy-2-methyl-3-oxobutanoic acid	Organic acids	Organic acids	116600	60226	52318	309120	183610	201860	1.01192	0.0389577	0.0812897	3.03124	1.59991	up
pme0278	C7H14N2O4	2,6-Diaminooimelic acid	Organic acids	Organic acids	6435.3	7915.7	13771	31227	22368	29368	1.04181	0.00706508	0.0389759	2.95011	1.56077	up
Lmmn001643	C9H8O3	2-Hydroxycinnamic acid*	Phenolic acids	Phenolic acids	26168	23058	16015	68778	62618	58161	1.093	0.000650587	0.0135983	2.90549	1.53878	up
Cmzn005251	C21H22O10	6-O-Caffeoylarbutin	Phenolic acids	Phenolic acids	635030	611320	705500	2268700	1617500	1674900	1.11063	0.0268314	0.0662547	2.84914	1.51053	up
mws1179	C21H22O10	Naringenin-7-O-glucoside (Prunin)	Flavonoids	Flavanones	3483500	3100800	4309800	9205300	9108400	12348000	1.10134	0.0170521	0.0542258	2.81452	1.49289	up
pme1383	C8H11NO3	Pyridoxine	Others	Vitamin	46837	40871	26136	86075	98252	129710	1.05062	0.0210578	0.0608405	2.75849	1.46388	up
Zmzn000079	C4H9O7P	D-Erythrose-4-phosphate	Others	Saccharides and Alcohols	61690	43571	28817	146240	94304	124970	1.01937	0.0178227	0.0550455	2.72613	1.44685	up
MWSmce118	C5H6N2O2	Imidazole-4-Acetic Acid*	Organic acids	Organic acids	265220	415430	378560	874670	1081200	808590	1.07861	0.00810185	0.0389759	2.60993	1.38401	up
pmp001086	C6H6O3	5-Hydroxymethylfurfural	Others	Others	279870	221730	237170	559310	701540	593270	1.11514	0.00631228	0.0366297	2.50974	1.32754	up
mws2523	C12H23O14P	Trehalose 6-phosphate	Others	Saccharides and Alcohols	29189	27808	22215	79598	56423	58967	1.08649	0.0266562	0.0662547	2.4616	1.29959	up
mws1189	C6H10O7	D-Galacturonic acid*	Others	Saccharides and Alcohols	267310	203060	190520	495240	548870	532180	1.10589	0.000877331	0.0158518	2.3851	1.25405	up
Hmcn000192	C7H14O7	Sedoheptulose	Others	Saccharides and Alcohols	131440	91021	106410	286590	221000	264330	1.08947	0.00531205	0.0329996	2.34718	1.23093	up
MWSmce448	C5H6N2O2	Imidazol-1-yl-acetic acid*	Organic acids	Organic acids	313180	355080	311430	723950	856940	663120	1.11324	0.0137637	0.0497487	2.29053	1.19568	up
Lmbp000123	C6H13NO2S	L-Homomethionine	Amino acids and derivatives	Amino acids and derivatives	18682	19054	15772	33816	43117	42815	1.10455	0.0117188	0.0468164	2.23795	1.16218	up
pme3705	C6H10O7	D-Glucoronic acid*	Others	Saccharides and Alcohols	219360	195630	225470	425530	552460	453800	1.11234	0.0164541	0.0529596	2.23557	1.16064	up
mws0671	C4H9NO3	L-Homoserine*	Amino acids and derivatives	Amino acids and derivatives	203140	224210	299280	550260	544850	497210	1.0905	0.00260026	0.0241261	2.19138	1.13184	up
mws0230	C4H9NO3	L-Threonine*	Amino acids and derivatives	Amino acids and derivatives	190030	265180	305170	567150	488650	480810	1.04996	0.00456169	0.0311415	2.02084	1.01496	up
pmb0530	C21H27N7O14P2	Nicotinic acid adenine dinucleotide	Nucleotides and derivatives	Nucleotides and derivatives	36196	29762	21627	50777	68658	56503	1.02204	0.0133507	0.0496916	2.00877	1.00631	up
HJN093	C20H20O12	2-O-Salicyl-6-O-Galloyl-D-Glucose	Phenolic acids	Phenolic acids	305250	278430	272330	152800	121680	144480	1.11355	0.000464182	0.012725	0.489434	-1.03082	down
mws4163	C24H42O21	Nystose	Others	Saccharides and Alcohols	98247	111720	81766	48102	44368	49558	1.10103	0.0257878	0.0662547	0.486842	-1.03847	down
pme2125	C18H32O16	Raffinose*	Others	Saccharides and Alcohols	218180	161320	182560	84313	95584	86079	1.10033	0.0231249	0.0633942	0.473216	-1.07943	down
Zmtn001464	C10H7NO4	4,8-Dihydroxyquinoline-2-carboxylic acid	Organic acids	Organic acids	94780	67574	74705	25191	36935	40003	1.05057	0.0154175	0.0519867	0.430817	-1.21485	down
Lmsn002785	C27H24O18	1,2,6-Tri-O-galloyl-β-D-glucose	Phenolic acids	Phenolic acids	271720	329700	246580	128740	88807	144560	1.0615	0.00795371	0.0389759	0.427013	-1.22765	down
mws0396	C18H34O2	Elaidic Acid	Lipids	Free fatty acids	3220200	2514600	2678200	1044000	1155200	1181500	1.11833	0.0131786	0.0496916	0.401842	-1.3153	down
mws1488	C16H32O2	Palmitic acid	Lipids	Free fatty acids	24531	24427	28463	12873	10047	7774.8	1.08267	0.00148876	0.0224	0.396466	-1.33473	down
MWS20194	C9H8O2	Cinnamic acid	Phenolic acids	Phenolic acids	25894	24579	22549	11813	8739.2	8133.6	1.10405	0.000667084	0.0135983	0.392838	-1.34799	down
mws2623	C18H34O2	11-Octadecanoic acid(Vaccenic acid)	Lipids	Free fatty acids	756030	608390	626700	242280	267910	265610	1.12303	0.0110364	0.0446329	0.38963	-1.35982	down
Lmsn005333	C22H22O11	4-O-Galloyl-1-O-Cinnamoyl-β-D-glucose	Phenolic acids	Phenolic acids	748320	959780	841640	485510	210800	278230	1.02023	0.0086376	0.0392394	0.382212	-1.38756	down
MWS4295	C18H36O3	DL-2-hydroxystearic acid	Lipids	Free fatty acids	5090.4	5660.9	4655.2	2070.2	2088.3	1710.4	1.12191	0.00327624	0.0261563	0.380937	-1.39238	down
Lmyn012331	C18H34O2	Petroselinic acid	Lipids	Free fatty acids	745480	605080	640080	237820	275360	242390	1.12301	0.00684699	0.0380654	0.379561	-1.3976	down
mws4174	C8H15NO6	N-Acetyl-D-mannosamine	Others	Saccharides and Alcohols	215350	204030	207310	71463	86423	75798	1.12985	3.46126e-05	0.00456093	0.372886	-1.42319	down
Hmgp002327	C11H9O2N	3-amino-2-naphthoic acid	Alkaloids	Alkaloids	319200	319450	387610	98748	131780	151910	1.09283	0.00241525	0.0241261	0.372652	-1.4241	down
mws1200	C10H10O3	Trans-4-Hydroxycinnamic Acid Methyl Ester	Phenolic acids	Phenolic acids	169230	158090	139970	54481	63580	55030	1.12573	0.00379245	0.0276435	0.370415	-1.43279	down
pmb2795	C10H10O3	4-Methoxycinnamic acid	Phenolic acids	Phenolic acids	99794	86030	81012	30746	34448	33187	1.1267	0.00800914	0.0389759	0.368695	-1.4395	down
mws0383	C17H32O2	10-Heptadecenoic Acid	Lipids	Free fatty acids	613700	643800	587890	243300	270670	157340	1.08373	0.00238011	0.0241261	0.363777	-1.45887	down
pmp000172	C23H24O11	5,2'-Dihydroxy-7,8-dimethoxyflavone glycosides	Flavonoids	Flavones	25605	36332	36800	9222.5	8379.9	17644	1.02266	0.0119314	0.0471913	0.356973	-1.48611	down
Hmln003405	C20H16O12	Ellagic acid-4-O-rhamnoside	Tannins	Tannin	71494	112130	92338	37459	26738	33858	1.08653	0.0300035	0.0707798	0.355321	-1.49281	down
Zmbp002538	C11H12N2O2	1-Methoxy-indole-3-acetamide	Alkaloids	Plumerane	2259600	2663400	3594300	869690	879550	1263200	1.07189	0.0331904	0.0741938	0.353685	-1.49946	down
Lmmn003323	C16H32O3	2-Hydroxyhexadecanoic acid	Organic acids	Organic acids	223400	274400	146600	64999	106550	54687	1.01391	0.0479058	0.0904635	0.35108	-1.51013	down
pme3337	C14H17N5O8	Succinyladenosine	Nucleotides and derivatives	Nucleotides and derivatives	138120	157580	164190	33289	48926	77279	1.03789	0.00511982	0.0329996	0.346809	-1.52779	down
MWS1771	C10H13NO3	L-Tyrosine methyl ester	Amino acids and derivatives	Amino acids and derivatives	25239	24606	33843	8004.2	8575.4	12431	1.08226	0.013458	0.0496916	0.346652	-1.52844	down
pmb1096	C8H7N	Indole	Alkaloids	Plumerane	64700	49913	81648	16858	23895	24984	1.0721	0.0338902	0.0750494	0.334947	-1.578	down
pme0321	C21H20O10	Kaempferol-7-O-rhamnoside	Flavonoids	Flavonols	389230	381330	330740	163910	81871	91903	1.07317	0.00199352	0.0233066	0.306623	-1.70546	down
pmf0420	C9H10O2	Benzyl acetate	Organic acids	Organic acids	37405	34001	22276	10365	11923	6397.9	1.05344	0.0304966	0.0715185	0.306205	-1.70743	down
mws0024	C7H6O5	Gallic acid	Phenolic acids	Phenolic acids	5287300	5675200	4011200	1722800	1250400	1455200	1.11093	0.0147223	0.0511103	0.295745	-1.75757	down
mws0919	C21H20O10	Kaempferol-3-O-rhamnoside (Afzelin)(Kaempferin)	Flavonoids	Flavonols	378670	316970	304420	145310	68530	72792	1.06453	0.00222242	0.023876	0.286615	-1.80281	down
Lmsn004384	C29H26O16	1,4-Di-O-galloyl-2-O-p-coumaroyl-β-D-glucose	Phenolic acids	Phenolic acids	89276	92117	88478	28851	21290	26586	1.12722	0.000155458	0.00704703	0.28431	-1.81446	down
Lmsn002494	C19H14O12	Ellagic acid-4-O-Xyloside	Tannins	Tannin	21603000	28642000	24636000	5468600	6948800	8643000	1.10621	0.00531315	0.0329996	0.281252	-1.83007	down
pme3163	C7H15O10P	D-Sedoheptuiose 7-phosphate	Others	Saccharides and Alcohols	2403500	2860700	1989500	583490	839460	605680	1.10667	0.0134443	0.0496916	0.279668	-1.83821	down
mws0367	C18H30O2	α-Linolenic Acid	Lipids	Free fatty acids	2223600	1412200	1519000	456150	565160	407010	1.09843	0.0358114	0.0775751	0.277085	-1.8516	down
Lmbn001467	C7H13NO3	5-Acetamidopentanoic Acid	Organic acids	Organic acids	76254	60734	49686	19113	13768	18436	1.10476	0.0236658	0.0637345	0.274902	-1.86301	down
pmb0856	C23H46NO7P	LysoPE 18:1(2n isomer)	Lipids	LPE	1611900	1667900	2420700	256140	395290	856920	1.00608	0.0150498	0.0515714	0.2646	-1.91812	down
mws1337	C9H17NO5	D-Pantothenic Acid	Others	Vitamin	479990	367040	331890	84647	107650	116570	1.11123	0.0192256	0.0575585	0.261991	-1.93241	down
MWS20201	C13H16O10	1-O-Galloyl-β-D-glucose	Phenolic acids	Phenolic acids	3349600	2918300	2763800	699800	899260	750120	1.12694	0.00301793	0.0254689	0.260104	-1.94284	down
MWSmce460	C5H9NO	2-Piperidone	Alkaloids	Piperidine alkaloids	345750	413430	280010	54823	149050	61248	1.03419	0.00723462	0.0389759	0.255123	-1.97074	down
Xmbp001692	C7H6O5	2,4,6-Trihydroxybenzoic acid	Phenolic acids	Phenolic acids	1939100	1658400	1218300	339530	486680	389940	1.10404	0.0252685	0.0655274	0.252533	-1.98545	down
Lmqn000213	C24H42O21	Stachyose	Others	Saccharides and Alcohols	88200	88914	103450	21993	26603	22191	1.12985	0.00273686	0.0241261	0.252303	-1.98677	down
mws1050	C5H9NO4	O-Acetylserine	Amino acids and derivatives	Amino acids and derivatives	176300	211190	257160	53909	46971	61304	1.1171	0.0180564	0.0552109	0.251585	-1.99088	down
pmn001529	C28H22O17	3,4,5-Tri-O-Galloylshikimic acid	Phenolic acids	Phenolic acids	134860	154770	192970	37034	30534	52556	1.09817	0.0111161	0.0446329	0.24891	-2.0063	down
mws5037	C9H18N2O3	L-Alanyl-L-leucine	Amino acids and derivatives	Amino acids and derivatives	160980	95800	169970	34098	28424	36041	1.09601	0.0415751	0.0847113	0.230962	-2.11427	down
Lmfn001337	C27H24O18	1,2,3-Tri-O-galloyl-D-glucose	Phenolic acids	Phenolic acids	205480	332390	261460	83278	42477	55698	1.08671	0.021728	0.0611692	0.227006	-2.1392	down
pmp001281	C26H52NO7P	LysoPC 18:1	Lipids	LPC	335620	305970	194860	44731	44539	92774	1.06465	0.025083	0.0655274	0.217639	-2.19999	down
Hmdn001667	C20H16O13	Ellagic acid-4-O-glucoside	Tannins	Tannin	43161000	53687000	57175000	10174000	8678000	12016000	1.12451	0.00782147	0.0389759	0.200412	-2.31896	down
Hmfn000531	C6H8O6	L-Ascorbic acid (Vitamin C)	Others	Vitamin	25374000	34073000	29470000	6016100	6114300	5588400	1.13208	0.0107788	0.0444775	0.199273	-2.32718	down
Lmhp010190	C26H52NO7P	LysoPC 18:1(2n isomer)	Lipids	LPC	2601700	2122200	3097300	199140	326260	995900	1.00508	0.00522436	0.0329996	0.19451	-2.36209	down
pmb0751	C16H16O7	Trans-5-O-(p-Coumaroyl)shikimate	Phenolic acids	Phenolic acids	123770	152320	149280	15814	26735	40057	1.08149	0.000764194	0.0144651	0.194198	-2.3644	down
pmb0736	C23H24O12	Tricin-7-O-Glucoside	Flavonoids	Flavones	69041	92659	117710	15989	10378	27646	1.06386	0.0228402	0.0628302	0.193311	-2.37101	down
mws0232	C17H20N4O6	Riboflavin (Vitamin B2)	Others	Vitamin	29471	27818	41608	6415.1	4279.2	7300.7	1.10648	0.0213516	0.0608405	0.181957	-2.45833	down
Lmzp002365	C22H24O11	Hesperetin-7-O-glucoside	Flavonoids	Flavanones	862700	750960	443230	79571	75880	157860	1.08217	0.0385067	0.0812897	0.152323	-2.7148	down
pme3443	C11H12O4	Sinapinaldehyde	Phenolic acids	Phenolic acids	108480	113710	75999	17563	15449	10773	1.11726	0.0165982	0.0532079	0.146836	-2.76772	down
pmp000682	C26H32O11	Matairesinol-4'-O-glucoside (Matairesinoside)	Lignans and Coumarins	Lignans	266830	161870	160250	26072	31852	28301	1.11798	0.0412565	0.0846688	0.146405	-2.77197	down
pmb0854	C26H48NO7P	LysoPC 18:3	Lipids	LPC	125410	100090	65033	12297	10271	18384	1.10099	0.039273	0.0815197	0.140955	-2.8267	down
pme2828	C6H5NO3	4-Nitrophenol	Phenolic acids	Phenolic acids	33852000	22451000	25897000	2199600	4719900	4661200	1.09447	0.0155923	0.0519867	0.140884	-2.82742	down
Lmcp002302	C12H17N5O5	N6-(2-Hydroxyethyl)adenosine	Nucleotides and derivatives	Nucleotides and derivatives	13092	17297	12181	1895.5	764.69	3054.3	1.06112	0.00796617	0.0389759	0.134237	-2.89714	down
MWS20205	C41H28O27	Geraniin	Tannins	Tannin	2218900	1708800	1680400	341040	143040	254420	1.1023	0.00672853	0.0377941	0.131685	-2.92484	down
pme3009	C6H6O6	Trans-Citridic acid	Organic acids	Organic acids	361420	254300	296990	28695	28357	62322	1.09863	0.00753841	0.0389759	0.130791	-2.93467	down
Lmhp008718	C25H48NO7P	LysoPC 17:2	Lipids	LPC	21788	11991	16350	1277.7	848.7	4378.6	1.03232	0.0239259	0.0638292	0.129765	-2.94602	down
pmn001667	C30H26O12	Procyanidin B4	Tannins	Proanthocyanidins	169530	142590	160530	19130	24389	16384	1.12945	0.00171406	0.0224	0.126739	-2.98007	down
Lmyn003183	C41H30O27	Terchebin	Tannins	Tannin	326260	239060	254230	46122	23669	33974	1.11536	0.00933403	0.0412253	0.126612	-2.98151	down
Hmsp000364	C7H13NO2	L-Cyclopentylglycine	Amino acids and derivatives	Amino acids and derivatives	106490	173770	147950	17626	18833	15326	1.12665	0.023276	0.0635391	0.120934	-3.04771	down
Lmsn002336	C41H28O27	Granatin B (1-galloyl-2,4-DHHDP-3,6-HHDP-glucose)	Tannins	Tannin	2078100	2728000	1969600	346390	149630	299770	1.10492	0.0102462	0.0432413	0.117448	-3.08991	down
Lmsn002071	C34H26O22	Tellimagrandin I	Tannins	Tannin	2509400	4940300	3263200	394270	393830	430720	1.12029	0.0478262	0.0904635	0.113771	-3.13579	down
mws0289	C23H46NO7P	LysoPE 18:1	Lipids	LPE	366980	290540	191380	24483	29200	42470	1.10922	0.0373786	0.0794545	0.113268	-3.14219	down
Cmpp003619	C10H8O4	6,7-Dihydroxy-4-methylcoumarin	Lignans and Coumarins	Coumarins	228220	185440	274530	16623	29291	30710	1.11334	0.0135011	0.0496916	0.111341	-3.16694	down
MWSHY0098	C15H14O7	Epigallocatechin	Flavonoids	Flavanols	3845300	3925400	3034500	388200	184620	597500	1.08993	0.00304345	0.0254689	0.108311	-3.20675	down
Lmsn003364	C34H26O22	1,3-Di-O-galloyl-4,6-(S)-HHDP-β-D-glucose	Tannins	Tannin	2614500	4748600	3694600	418910	282380	480920	1.11494	0.0322999	0.0740466	0.106913	-3.22549	down
MWSmce409	C41H30O27	Chebulagic acid	Tannins	Tannin	216580	292680	173270	35508	14361	22445	1.10268	0.0252517	0.0655274	0.10595	-3.23855	down
pmp001251	C26H50NO7P	LysoPC 18:2(2n isomer)	Lipids	LPC	11454000	6818300	9464000	544570	675300	1693000	1.08182	0.0195005	0.0575585	0.10502	-3.25126	down
Hmdp001587	C34H26O22	Tercatain	Tannins	Tannin	2744800	4982200	3643500	364520	282690	532140	1.11228	0.0333172	0.0741938	0.10372	-3.26923	down
Lmqn004838	C15H8O8	3-O-Methylellagic acid	Tannins	Tannin	405530	417750	318860	28237	38158	51711	1.12213	0.00621608	0.0366297	0.103408	-3.27359	down
Zmhn003297	C21H20O14	3-O-Digalloyl quinic acid	Phenolic acids	Phenolic acids	423170	504130	416750	54345	33358	48442	1.12848	0.00345006	0.0268902	0.101295	-3.30337	down
Zmgn000447	C3H7O7P	3-Phospho-D-glyceric acid	Others	Saccharides and Alcohols	366920	364950	280090	30007	28775	41890	1.12931	0.00773776	0.0389759	0.0994822	-3.32942	down
mws0154	C7H10O5	Shikimic acid	Organic acids	Organic acids	788340	556780	476990	71388	74314	35542	1.10699	0.0261845	0.0662547	0.0994693	-3.3296	down
Lmsn006452	C28H28O12	Phloretin-4'-O-(6''-Salicyloyl)glucoside	Flavonoids	Chalcones	1086600	1437500	1048200	115830	110190	119410	1.13471	0.0129714	0.049578	0.0966968	-3.37039	down
MWSHY0075	C21H24O10	Phloretin-2'-O-glucoside (Phlorizin)	Flavonoids	Chalcones	91510	85044	73985	2676.4	7738.3	12773	1.06859	0.000760217	0.0144651	0.0925513	-3.4336	down
pmb0874	C23H44NO7P	LysoPE 18:2(2n isomer)	Lipids	LPE	10030000	6423900	9610600	448960	616340	1338000	1.09247	0.0160062	0.0525822	0.0922059	-3.439	down
pme3186	C3H7O6P	DL-Glyceraldehyde-3-phosphate	Organic acids	Organic acids	285450	257270	207930	26223	23745	14150	1.12269	0.00832879	0.0389759	0.0854166	-3.54934	down
Cmhn001369	C34H24O22	Casuariin	Tannins	Tannin	3273200	4467800	4913900	369480	335380	371840	1.13236	0.015683	0.0519867	0.0850817	-3.55501	down
pmp001284	C19H38O4	Monopalmitin	Lipids	Glycerol ester	12697	15136	15654	964.16	1340.8	1215.7	1.1331	0.00418849	0.0289552	0.0809589	-3.62667	down
mws0836	C30H26O12	Procyanidin B1	Tannins	Proanthocyanidins	334230	408570	331150	21160	26375	36236	1.12843	0.00476865	0.0318578	0.0780027	-3.68033	down
pmb2221	C18H39NO3	4-Hydroxysphinganine	Lipids	Sphingolipids	1066900	1058900	924060	37004	44961	138030	1.0914	0.000159555	0.00704703	0.0721328	-3.7932	down
Cmhn001812	C40H28O25	Phloroglucinol-Pedunculagin	Tannins	Tannin	315750	262700	318200	16928	22208	25455	1.13151	0.00369331	0.0275344	0.0720359	-3.79514	down
Lmsn003088	C27H24O18	1,4,6-Tri-O-galloyl-β-D-glucose	Phenolic acids	Phenolic acids	703720	743360	557320	52341	36129	54548	1.13098	0.00771007	0.0389759	0.071352	-3.8089	down
pme0309	C8H8O5	3-O-Methylgallic Acid	Phenolic acids	Phenolic acids	19522000	12459000	12465000	1293500	806680	1022800	1.12534	0.0276059	0.0671152	0.0702646	-3.83106	down
MWSmce230	C8H8O5	Methyl gallate	Phenolic acids	Phenolic acids	36122000	23283000	23038000	2470600	1446400	1799200	1.12406	0.0268931	0.0662547	0.0693352	-3.85027	down
HJN037	C8H8O5	4-O-Methylgallic Acid	Phenolic acids	Phenolic acids	35024000	23552000	23618000	2301000	1513100	1821700	1.12833	0.0212832	0.0608405	0.068567	-3.86634	down
MWS2984	C4H4N6O	8-Azaguanine	Nucleotides and derivatives	Nucleotides and derivatives	228990	426780	288610	14435	21697	28470	1.11665	0.0371037	0.0790815	0.0684068	-3.86972	down
Lmyn003256	C27H22O18	Isocorilagin	Tannins	Tannin	6197300	6737300	6346500	323360	365260	529470	1.1315	0.000153831	0.00704703	0.0631753	-3.98449	down
Lmhp012042	C21H38O4	2-Linoleoylglycerol	Lipids	Glycerol ester	35303	21367	20701	1995.8	1198.3	1545.8	1.12356	0.0362805	0.078043	0.061262	-4.02886	down
MWSmce549	C17H34O4	1-Monomyristin	Lipids	Free fatty acids	195990	262840	255420	13483	14296	14539	1.13582	0.00879196	0.0397137	0.0592482	-4.07709	down
Lmsn000842	C20H18O14	4,6-(S)-Hexahydroxydiphenoyl-β-D-glucose	Phenolic acids	Phenolic acids	78825000	99326000	75545000	4904100	4539800	5535300	1.13583	0.00855333	0.0390799	0.0590439	-4.08207	down
pme0230	C10H13N5O4	Adenosine	Nucleotides and derivatives	Nucleotides and derivatives	10875000	8087900	12187000	408260	715600	600870	1.12571	0.0144538	0.0507914	0.0553687	-4.17479	down
mws2120	C13H8O8	Brevifolin carboxylic acid	Phenolic acids	Phenolic acids	84938000	107440000	94719000	7964300	3472600	4422400	1.12272	0.00382489	0.0276435	0.0552402	-4.17814	down
Smpn009230	C30H48O5	2α,3α,23-trihydroxyolean-12-en-28-oic acid	Terpenoids	Triterpene	42540000	37238000	31584000	805380	287580	5057200	1.02826	0.00257012	0.0241261	0.0552267	-4.17849	down
Hmjn003948	C30H48O5	Madasiatic acid	Terpenoids	Triterpene	46265000	39976000	34204000	846500	322640	5280800	1.03281	0.00295435	0.0252549	0.0535509	-4.22294	down
pme2246	C14H6O8	Ellagic acid	Tannins	Tannin	13604000	14208000	13950000	742710	649440	833440	1.13695	5.22111e-05	0.00518847	0.0532922	-4.22993	down
MWS20204	C42H32O27	Methyl chebulagic acid	Tannins	Tannin	319690	289680	257940	22478	7304.5	16319	1.11155	0.00273524	0.0241261	0.0531546	-4.23366	down
pmb0296	C21H40O4	1-Oleoyl-Sn-Glycerol	Lipids	Glycerol ester	26760	32013	23664	1428.2	1024.9	1193.9	1.13514	0.0083835	0.0389759	0.0442398	-4.49851	down
Lmyn002764	C27H22O18	Phyllanemblinin B	Tannins	Tannin	6430000	6106800	6625200	387570	148770	293260	1.12125	7.47215e-05	0.00519472	0.043294	-4.52969	down
Lmyn003835	C14H10O7	4-(3,4,5-Trihydroxybenzoxy)benzoic acid	Phenolic acids	Phenolic acids	2546500	2202300	2435400	79186	83811	138150	1.13049	0.00143749	0.0224	0.041918	-4.57629	down
Lmhp008589	C23H42NO7P	LysoPE 18:3(2n isomer)	Lipids	LPE	1351600	757110	1146600	20776	42795	69572	1.10552	0.026287	0.0662547	0.0409003	-4.61175	down
Lmsn001812	C34H26O23	Punigluconin	Tannins	Tannin	16604000	18429000	19272000	859120	458170	656380	1.13166	0.00168299	0.0224	0.0363442	-4.78213	down
Lmyn004187	C21H10O12	Flavogallonic Acid Dilactone	Phenolic acids	Phenolic acids	219640	368140	260030	4325	12860	12826	1.10918	0.0250417	0.0655274	0.0353983	-4.82018	down
mws1422	C15H14O5	Epiafzelechin	Flavonoids	Flavanols	675700	1111800	834560	29346	20117	37296	1.12879	0.0218516	0.0611692	0.0330881	-4.91754	down
pmn001534	C34H28O22	1,2,3,6-Tetra-O-galloyl-β-D-glucose	Phenolic acids	Phenolic acids	5965100	7456300	6436400	247060	167060	238010	1.13498	0.00458309	0.0311415	0.03284	-4.9284	down
Lmsn005788	C28H28O14	Phloretin-4'-O-(6''-Galloyl)glucoside	Flavonoids	Chalcones	724530	834340	677440	24728	17679	19191	1.13643	0.00402297	0.0285559	0.0275445	-5.18209	down
Lmdp003509	C20H18O11	Quercetin-3-O-xyloside (Reynoutrin)*	Flavonoids	Flavonols	1777700	3919400	3879500	63668	34612	155540	1.09903	0.0477609	0.0904635	0.0265042	-5.23764	down
Lmsn006093	C28H28O14	Phloretin-2'-O-(2''-Galloyl)glucoside	Flavonoids	Chalcones	706020	865330	606940	20937	15944	19348	1.13606	0.0111093	0.0446329	0.0258134	-5.27574	down
pmn001637	C20H18O10	Kaempferol-3-O-arabinoside (Juglanin)	Flavonoids	Flavonols	1420500	1899200	1826800	32131	53907	44444	1.13295	0.00775983	0.0389759	0.0253535	-5.30167	down
mws4175	C6H8O6	D-Glucurono-6,3-lactone	Others	Saccharides and Alcohols	747460	852320	583560	42422	8838	3079.7	1.07144	0.0104936	0.0436774	0.0248883	-5.32839	down
pmn001631	C34H22O22	Punicalin	Tannins	Tannin	2877500	3997000	3623000	70531	76946	90273	1.1361	0.00911428	0.0404796	0.0226482	-5.46446	down
Lmsn001753	C48H28O30	Punicalagin (2,3-HHDP-4,6-gallagy l-D-glucose)	Tannins	Tannin	1280000	1083400	1052300	29491	16020	30535	1.13121	0.00394783	0.028275	0.0222637	-5.48917	down
Lmhp011388	C21H36O4	2-α-Linolenoyl-glycerol	Lipids	Glycerol ester	72728	46470	45641	1364.4	808.5	1173.5	1.13132	0.0261957	0.0662547	0.020301	-5.6223	down
MWSmce690	C6H8O6	Erythorbic Acid; Isoascorbic Acid	Others	Vitamin	3533800	4671400	3633500	161760	32937	38397	1.10704	0.00806695	0.0389759	0.0196892	-5.66645	down
Hmqn002062	C34H24O22	Pedunculagin	Tannins	Tannin	6379800	3912400	4533600	89086	87450	101140	1.13451	0.0225562	0.0624382	0.0187292	-5.73856	down
Lmsn001369	C34H24O22	Granatin A	Tannins	Tannin	6311700	4795300	4189400	72424	82993	101170	1.13485	0.0154704	0.0519867	0.0167743	-5.8976	down
mws0355	C22H18O10	Catechin gallate*	Flavonoids	Flavanols	5499000	3365000	3216400	93120	40424	64506	1.12707	0.0329056	0.0741938	0.0163943	-5.93066	down
Lmzn006284	C30H48O4	2α-Hydroxyursolic acid	Terpenoids	Triterpene	7583600	8063100	6836200	136820	82818	118200	1.13561	0.0022918	0.0241261	0.0150264	-6.05635	down
Cmsp005051	C26H34O11	Isolariciresinol-9-O-glucoside	Lignans and Coumarins	Lignans	423750	410910	389960	4315.8	5486.8	8404.1	1.13315	0.000505398	0.012961	0.0148672	-6.07172	down
mws1610	C30H48O4	Maslinic acid*	Terpenoids	Triterpene	7700500	7544800	6630300	120970	84337	111120	1.13681	0.00213087	0.0235284	0.0144648	-6.11131	down
Lmzn106284	C30H48O4	Alphitolic acid	Terpenoids	Triterpene	7686300	8451500	7377400	120990	83908	125530	1.13634	0.00167586	0.0224	0.0140517	-6.15311	down
pmn001706	C30H48O4	2-Hydroxyoleanolic acid	Terpenoids	Triterpene	8044400	7814200	7838000	113040	85743	102860	1.13762	7.34896e-05	0.00519472	0.0127294	-6.29569	down
Hmbn005207	C30H48O4	Hederagenin	Terpenoids	Triterpene	15332000	11758000	11120000	113350	30222	293080	1.09748	0.010459	0.0436774	0.0114277	-6.45132	down
Smpn011792	C30H48O4	2,3-Dihydroxy-12-ursen-28-oic acid	Terpenoids	Triterpene	17230000	12833000	11965000	120030	38214	321060	1.10156	0.013385	0.0496916	0.0114044	-6.45427	down
mws1397	C22H18O10	Epicatechin gallate*	Flavonoids	Flavanols	5831700	3981100	3526800	78801	35257	37273	1.1289	0.0247205	0.0655092	0.0113445	-6.46186	down
Lmzn006169	C30H48O4	Pomolic acid	Terpenoids	Triterpene	16081000	13121000	11462000	115950	38460	301400	1.1041	0.00982088	0.0431359	0.0112092	-6.47918	down
Lmlp003531	C21H20O11	Luteolin-3'-O-glucoside	Flavonoids	Flavones	42313000	81533000	60276000	420420	376970	1126600	1.12239	0.0330628	0.0741938	0.0104495	-6.58042	down
MWSHY0136	C21H20O11	Kaempferol-3-O-glucoside (Astragalin)*	Flavonoids	Flavonols	40253000	75295000	57487000	347660	410050	959500	1.12497	0.0299383	0.0707798	0.00992406	-6.65485	down
Hmpp003270	C21H20O11	Luteolin-4'-O-glucoside	Flavonoids	Flavones	41027000	79333000	59413000	337990	441900	892580	1.12635	0.0329781	0.0741938	0.00930323	-6.74805	down
MWSHY0061	C27H30O15	Kaempferol-3-O-neohesperidoside*	Flavonoids	Flavonols	37584000	51019000	48331000	325520	342480	473590	1.13608	0.00811564	0.0389759	0.00833679	-6.90629	down
Lmqp008286	C30H48O5	Arjunolic Acid	Terpenoids	Triterpene	1300800	1141500	845360	1323.1	1290.2	24633	1.07575	0.0145001	0.0507914	0.00828744	-6.91486	down
MWSHY0050	C27H30O15	Kaempferol-3-O-rutinoside(Nicotiflorin)*	Flavonoids	Flavonols	38798000	52474000	48609000	295640	365080	487420	1.13539	0.0076496	0.0389759	0.00820798	-6.92876	down
MWSHY0092	C27H32O15	Eriodictyol-7-O-Rutinoside (Eriocitrin)	Flavonoids	Flavanones	1200000	1544900	1396500	12272	10304	10141	1.13772	0.00527545	0.0329996	0.00789999	-6.98393	down
pmp000593	C27H30O15	Luteolin-7-O-rutinoside	Flavonoids	Flavones	14168000	18773000	16758000	90273	128370	159750	1.13495	0.00649859	0.0369027	0.00761369	-7.03719	down
pmn001519	C15H12O9	Galloyl Methyl gallate	Phenolic acids	Phenolic acids	2098100	3275100	1690800	14395	16826	17992	1.13497	0.0388755	0.0812897	0.00696673	-7.1653	down
Zmpn008194	C30H48O4	Corosolic acid*	Terpenoids	Triterpene	8608000	8833400	8625500	66269	17754	69169	1.1229	3.12526e-05	0.00456093	0.00587688	-7.41073	down
Lmhp010334	C27H48O9	2-Linoleoylglycerol-1-O-glucoside	Lipids	Glycerol ester	2184.8	1289.3	1759	9	9	9	1.13591	0.0214948	0.06103	0.00515947	-7.59856	down
Lmhp009384	C33H58O14	1-Linoleoylglycerol-2,3-di-O-glucoside	Lipids	Glycerol ester	1880.9	1778.1	1737.8	9	9	9	1.13824	0.000566015	0.0135983	0.00500296	-7.643	down
Lmhp008744	C33H56O14	1-α-Linolenoyl-glycerol-2,3-di-O-glucoside	Lipids	Glycerol ester	1380.6	1834.3	2229	9	9	9	1.13667	0.0179331	0.0550455	0.00495968	-7.65554	down
Lmbp003668	C20H18O10	Kaempferol-3-O-arabinoside	Flavonoids	Flavonols	5242700	4693800	4490900	14338	19220	35956	1.13209	0.00217818	0.0237213	0.00481819	-7.69729	down
Lmhp010040	C25H46NO7P	LysoPE 20:3	Lipids	LPE	2030.8	2566.2	1301.8	9	9	9	1.13576	0.0333073	0.0741938	0.0045772	-7.77132	down
YC512118	C18H35NO	Oleamide (9-Octadecenamide)	Lipids	Free fatty acids	712110	472990	563160	2734.6	2753.2	2096.9	1.13638	0.0141323	0.0502828	0.00433843	-7.84861	down
pmd0146	C28H54NO7P	LysoPC 20:2(2n isomer)	Lipids	LPC	2472.2	2739.6	1410	9	9	9	1.1356	0.0324649	0.0740466	0.00407744	-7.93812	down
MWSHY0065	C15H14O6	Catechin	Flavonoids	Flavanols	33784000	31949000	33941000	113000	51908	215120	1.12671	0.000348737	0.0110898	0.00381271	-8.03497	down
MWSHY0174	C15H14O6	Epicatechin	Flavonoids	Flavanols	34766000	32244000	33433000	101250	60002	187150	1.13087	0.000461835	0.012725	0.00346865	-8.17141	down
Lmhp008513	C33H56O14	2-α-Linolenoyl-glycerol-1,3-di-O-glucoside	Lipids	Glycerol ester	2045.7	3070.8	2938.8	9	9	9	1.1373	0.0141677	0.0502828	0.00335183	-8.22084	down
Lmsn006063	C29H26O15	1,6-Di-O-galloyl-2-O-Cinnamoyl-β-D-glucose	Phenolic acids	Phenolic acids	4793700	3915000	2545800	21757	5988.1	8692.9	1.12724	0.029251	0.0696243	0.00323764	-8.27084	down
Lmhp010908	C27H54NO7P	LysoPC 19:1	Lipids	LPC	2504.3	3953.8	4236	9	9	9	1.13665	0.0220109	0.0612316	0.00252476	-8.62964	down
Lmhp009526	C27H46O9	2-α-Linolenoyl-glycerol-1-O-glucoside	Lipids	Glycerol ester	4553.6	3551.6	3294.7	9	9	9	1.13766	0.0101074	0.0432413	0.00236844	-8.72185	down
mws0049	C15H14O7	Gallocatechin	Flavonoids	Flavanols	29852000	34582000	32616000	71934	37996	116890	1.13201	0.00179747	0.0226824	0.00233715	-8.74104	down
mws0983	C20H39NO2	N-Oleoylethanolamine	Alkaloids	Alkaloids	5031	3957.8	2699.2	9	9	9	1.13643	0.0287626	0.0693831	0.00231006	-8.75785	down
MWSHY0060	C22H18O11	Epigallocatechin-3-gallate*	Flavonoids	Flavanols	5759700	5201000	5042500	14399	4806.3	16256	1.12976	0.00166186	0.0224	0.00221589	-8.8179	down
pmp001270	C24H48NO7P	LysoPC 16:1	Lipids	LPC	5147.2	5576.5	3770.9	9	9	9	1.13775	0.0125141	0.0485303	0.00186276	-9.06834	down
MWSHY0094	C22H18O11	Gallocatechin gallate*	Flavonoids	Flavanols	5522100	4962400	4854800	10100	5627.5	10359	1.13614	0.00163724	0.0224	0.00170063	-9.19971	down
MWSslk154	C12H20O7	Triethyl citrate	Organic acids	Organic acids	6139.3	5929.3	5852.2	9	9	9	1.13828	0.0002068	0.00800817	0.00150663	-9.37446	down
MWS2069	C8H10O2	2-Methoxy-4-methylphenol	Phenolic acids	Phenolic acids	6103.3	8045.7	4324.6	9	9	9	1.13704	0.0292074	0.0696243	0.00146155	-9.41829	down
Lmbp010382	C18H16O3	6-Methoxy-2-(2-phenylethyl)chromone	Others	Others	6450.6	6236.3	6561.3	9	9	9	1.13823	0.00022161	0.00800817	0.00140273	-9.47755	down
pmb0998	C10H14N5O8P	Guanosine 5'-monophosphate	Nucleotides and derivatives	Nucleotides and derivatives	7771.6	6958.3	5431.9	9	9	9	1.13783	0.01028	0.0432413	0.00133917	-9.54445	down
MWSHY0189	C21H20O10	Apigenin-7-O-glucoside(Cosmosiin)	Flavonoids	Flavones	19393000	31338000	16004000	28711	23772	32536	1.13638	0.0411335	0.0846688	0.00127398	-9.61644	down
mws0263	C5H7NO3	5-Oxo-L-Proline	Amino acids and derivatives	Amino acids and derivatives	4944.3	6856.3	9643.5	9	9	9	1.13625	0.0346377	0.0759257	0.00125909	-9.63341	down
pme3961	C10H13N5O3	2'-Deoxyadenosine	Nucleotides and derivatives	Nucleotides and derivatives	10208	5369.6	6286.8	9	9	9	1.13608	0.0391268	0.0814287	0.00123488	-9.66141	down
pmb0532	C10H13N4O8P	Inosine 5'-monophosphate	Nucleotides and derivatives	Nucleotides and derivatives	7071.5	11080	6226.6	9	9	9	1.13726	0.0323702	0.0740466	0.00110755	-9.81841	down
Lmhp009190	C33H58O14	2-Linoleoylglycerol-1,3-di-O-glucoside	Lipids	Glycerol ester	9571.2	8040.5	7505.2	9	9	9	1.13803	0.00543426	0.0334902	0.00107497	-9.86148	down
MWSmce116	C10H13N5O3	5'-Deoxyadenosine	Nucleotides and derivatives	Nucleotides and derivatives	9553.2	9714.3	6339.8	9	9	9	1.13761	0.0162084	0.0526918	0.00105439	-9.88938	down
Lmgn000219	C4H6O3	Succinic semialdehyde	Organic acids	Organic acids	11095	10262	7101.3	9	9	9	1.1376	0.016078	0.0526009	0.000948757	-10.0417	down
Lmlp002765	C15H16O2	Stilbostemin B	Phenolic acids	Phenolic acids	13400	8990.6	7850.2	9	9	9	1.13706	0.0270896	0.0664176	0.000892834	-10.1293	down
HJN074	C31H28O12	Procyanidin A6	Tannins	Proanthocyanidins	9926.4	10814	14123	9	9	9	1.13765	0.0118769	0.0471913	0.000774451	-10.3345	down
mws1014	C10H8O5	Fraxetin (7,8-Dihydroxy-6-methoxycoumarin)	Lignans and Coumarins	Coumarins	17767	8867.7	10392	9	9	9	1.13606	0.0462251	0.0887155	0.000729204	-10.4214	down
NK10253223	C8H9NO3	2-Amino-3-methoxybenzoic acid	Phenolic acids	Phenolic acids	17778	9516.1	10204	9	9	9	1.13636	0.0420893	0.0847113	0.000720036	-10.4396	down
pme0490	C6H5NO2	Nicotinic acid (Vitamin B3)	Others	Vitamin	12217	15135	11842	9	9	9	1.13823	0.00629549	0.0366297	0.000688881	-10.5035	down
Lmhp009464	C22H44NO7P	LysoPE 17:1(2n isomer)	Lipids	LPE	14949	14253	11551	9	9	9	1.13813	0.00577722	0.0350602	0.000662528	-10.5597	down
Lmhp009769	C22H44NO7P	LysoPE 17:1	Lipids	LPE	15054	13744	12326	9	9	9	1.13819	0.0032901	0.0261563	0.000656551	-10.5728	down
MA10012327	C18H37NO2	D-Sphingosine	Lipids	Sphingolipids	13309	11956	16038	9	9	9	1.13778	0.00752718	0.0389759	0.000653706	-10.5791	down
Hmbp002333	C17H22O10	10-Dehydrogeniposide	Others	Others	11411	14267	15782	9	9	9	1.1379	0.00849928	0.0390574	0.00065123	-10.5845	down
mws0863	C5H11O7P	2-Deoxyribose-5'-phosphate	Nucleotides and derivatives	Nucleotides and derivatives	11411	21208	12232	9	9	9	1.13716	0.0413848	0.0846688	0.000601993	-10.698	down
Zmjp000624	C8H9NO3	Pyridoxal	Others	Vitamin	21610	11739	11556	9	9	9	1.13636	0.0459234	0.0887155	0.000601269	-10.6997	down
pme2743	C10H11NO3	N-Phenylacetylglycine	Amino acids and derivatives	Amino acids and derivatives	12941	16417	23385	9	9	9	1.13697	0.0292041	0.0696243	0.000511916	-10.9318	down
Lmsn006036	C35H32O19	3-Hydroxyphloretin-4'-O-(4'',6''-di-O-galloyl)glucoside	Flavonoids	Chalcones	12844	18914	23335	9	9	9	1.13707	0.026366	0.0662547	0.00049008	-10.9947	down
Lmjp003149	C23H28O12	4'-Methoxycatalposide	Terpenoids	Monoterpenoids	18480	17008	22139	9	9	9	1.13789	0.00625269	0.0366297	0.00046853	-11.0596	down
pme2651	C21H28N7O17P3	NADP (Nicotinamide adenine dinucleotide phosphate)	Nucleotides and derivatives	Nucleotides and derivatives	23569	23433	11940	9	9	9	1.13668	0.0364201	0.078043	0.000458077	-11.0921	down
MWS4296	C11H14N2O3	Glycylphenylalanine	Amino acids and derivatives	Amino acids and derivatives	21719	21440	15937	9	9	9	1.13805	0.00901807	0.0402773	0.000456884	-11.0959	down
pme3732	C9H13N3O5	Cytidine	Nucleotides and derivatives	Nucleotides and derivatives	17490	19546	22795	9	9	9	1.13801	0.00594762	0.0358209	0.000451271	-11.1137	down
mws0133	C6H6N2O	Nicotinamide	Others	Vitamin	22302	23674	14539	9	9	9	1.13766	0.0193218	0.0575585	0.00044617	-11.1301	down
pmn001630	C27H24O19	Chebulanin	Tannins	Tannin	24959	18605	19978	9	9	9	1.13788	0.00821039	0.0389759	0.000424916	-11.2005	down
Hmcp002316	C21H20O11	Isorhamnetin-3-O-arabinoside	Flavonoids	Flavonols	17153	30817	16903	9	9	9	1.13728	0.0423739	0.0850688	0.000416198	-11.2304	down
pme1730	C4H6O4	D-Erythronolactone	Organic acids	Organic acids	26117	17471	21902	9	9	9	1.13756	0.0128341	0.0492905	0.000412277	-11.2441	down
Lmfn001584	C21H22O14	Methyl 4,6-di-O-galloyl-D-glucoside	Phenolic acids	Phenolic acids	18921	24111	22468	9	9	9	1.13819	0.00488807	0.0319149	0.000412214	-11.2443	down
ML10180524	C9H13N3O5	Cytarabine	Nucleotides and derivatives	Nucleotides and derivatives	22189	24133	25484	9	9	9	1.13822	0.00159368	0.0224	0.000376013	-11.3769	down
mws0242	C8H14O4	Suberic Acid	Organic acids	Organic acids	27453	24251	22671	9	9	9	1.13818	0.00320622	0.0260096	0.000363025	-11.4276	down
Li512114	C31H50O4	Corosolic Acid Methyl Ester	Terpenoids	Triterpene	15124	33311	29489	9	9	9	1.13637	0.0425799	0.085267	0.000346491	-11.4949	down
mws5042	C11H14N2O3	L-Glycyl-L-phenylalanine	Amino acids and derivatives	Amino acids and derivatives	38727	21834	23006	9	9	9	1.13693	0.0361871	0.078043	0.000323094	-11.5958	down
mws5035	C15H22N2O3	L-Leucyl-L-phenylalanine	Amino acids and derivatives	Amino acids and derivatives	32181	18219	34832	9	9	9	1.13634	0.0313766	0.0731507	0.000316782	-11.6242	down
MWSslk066	C8H8O4	3-Hydroxy-4-methoxybenzoic acid	Phenolic acids	Phenolic acids	22037	32980	31374	9	9	9	1.13785	0.0137554	0.0497487	0.000312533	-11.6437	down
mws1409	C15H22N2O18P2	Uridine-5'-diphosphoglucuronic acid	Nucleotides and derivatives	Nucleotides and derivatives	32381	28870	27366	9	9	9	1.1382	0.00252218	0.0241261	0.000304682	-11.6804	down
Cmhn001480	C46H36O30	Pterocarinin A	Tannins	Tannin	25429	30868	33373	9	9	9	1.13807	0.0061014	0.0364708	0.000301104	-11.6975	down
Lmfp001509	C13H16O9	1-O-Galloyl-rhamnose	Phenolic acids	Phenolic acids	21106	43284	27750	9	9	9	1.13717	0.0428813	0.0854401	0.000293032	-11.7367	down
MWSmce295	C9H12N2O6	1-beta-D-Arabinofuranosyluracil	Nucleotides and derivatives	Nucleotides and derivatives	35159	24846	33214	9	9	9	1.13766	0.0102138	0.0432413	0.000289641	-11.7534	down
MWS2040	CH4O3S	Methanesulfonic acid	Organic acids	Organic acids	35379	32515	29498	9	9	9	1.13823	0.0027257	0.0241261	0.00027723	-11.8166	down
pmp000266	C30H48O4	3β,19α-Dihydroxyolean-12-en-28-oic acid	Terpenoids	Triterpene	51476	39534	21688	9	9	9	1.13636	0.049221	0.0925076	0.000239578	-12.0272	down
Zmlp005019	C21H18O12	3,3'-O-Dimethylellagic Acid-4'-O-arabinoside	Tannins	Tannin	38524	37418	38313	9	9	9	1.13827	7.92662e-05	0.00519472	0.000236314	-12.047	down
MWSHY0048	C15H12O8	Dihydromyricetin (Ampelopsin)	Flavonoids	Flavanonols	32667	54767	32722	9	9	9	1.13771	0.0321417	0.0740466	0.000224708	-12.1197	down
Zmpn000638	C4H9N3O2	3-Guanidinopropionic acid	Organic acids	Organic acids	47054	34509	39727	9	9	9	1.13789	0.00800532	0.0389759	0.000222607	-12.1332	down
mws0336	C6H6N2O2	Urocanic acid	Organic acids	Organic acids	37062	32686	55243	9	9	9	1.13719	0.0264045	0.0662547	0.000216016	-12.1766	down
Lmqp000873	C4H4O3	Succinic anhydride	Organic acids	Organic acids	31232	44941	49896	9	9	9	1.13768	0.0171972	0.0544691	0.000214168	-12.189	down
mws1077	C16H18O9	Scopoletin-7-O-glucoside (Scopolin)	Lignans and Coumarins	Coumarins	49998	34318	52271	9	9	9	1.13743	0.0150265	0.0515714	0.000197676	-12.3046	down
MWSmce220	C6H10O6	D-Glucono-1,5-lactone	Organic acids	Organic acids	54583	83879	38461	9	9	9	1.13725	0.0472533	0.0900873	0.000152609	-12.6779	down
Zmhp002734	C17H14O8	5,7,2',5'-Tetrahydroxy-8,6'-dimethoxyflavone	Flavonoids	Flavones	46757	69258	64651	9	9	9	1.13798	0.0127419	0.0491738	0.000149447	-12.7081	down
pmb0374	C5H5N5	2-Aminopurine	Nucleotides and derivatives	Nucleotides and derivatives	49963	49309	83258	9	9	9	1.13716	0.0323128	0.0740466	0.000147921	-12.7229	down
pmf0440	C10H10O2	4-MethoxycinnaMaldehyde	Phenolic acids	Phenolic acids	55896	68531	60690	9	9	9	1.13829	0.00354381	0.0273527	0.000145854	-12.7432	down
pmp000781	C39H54O6	p-Coumaroyleuscaphic acid	Terpenoids	Triterpene	88631	54251	63022	9	9	9	1.13751	0.0218497	0.0611692	0.000131129	-12.8967	down
pmn001513	C14H10O9	Digallic Acid	Phenolic acids	Phenolic acids	58122	91578	57565	9	9	9	1.13794	0.0254941	0.0658045	0.000130268	-12.9062	down
Zmlp005013	C16H10O8	3,3'-O-Dimethylellagic Acid	Tannins	Tannin	66140	96026	69572	9	9	9	1.13814	0.0146179	0.0509701	0.000116511	-13.0672	down
Lmsn004690	C36H28O21	1-O-Caffeoyl-3-O-galloyl-4,6-(S)-HHDP-β-D-glucose	Phenolic acids	Phenolic acids	103790	87691	46331	9	9	9	1.13687	0.0435896	0.0858614	0.000113535	-13.1046	down
Lmyn002145	C20H16O15	Mucic acid-1,4-lactone-3,5-di-O-gallate	Phenolic acids	Phenolic acids	76631	111250	69296	9	9	9	1.13802	0.022028	0.0612316	0.000104986	-13.2175	down
mws0262	C4H6O6	L-Tartaric acid	Organic acids	Organic acids	83124	90406	84959	9	9	9	1.13832	0.000643549	0.0135983	0.000104453	-13.2249	down
MA10039492	C6H6O6	Dehydroascorbic acid	Others	Vitamin	92934	73272	99984	9	9	9	1.13786	0.00801788	0.0389759	0.000101431	-13.2672	down
pme2993	C10H8O4	Scopoletin (7-Hydroxy-6-methoxycoumarin)	Lignans and Coumarins	Coumarins	114580	78312	77842	9	9	9	1.13777	0.0177035	0.0549776	9.97289e-05	-13.2916	down
pme3285	C15H14O5	Afzelechin (3,5,7,4'-Tetrahydroxyflavan)	Flavonoids	Flavanols	62871	124330	89829	9	9	9	1.13754	0.0351602	0.0763726	9.74624e-05	-13.3248	down
pme2493	C27H30O14	Kaempferol-3,7-O-dirhamnoside (Kaempferitrin)	Flavonoids	Flavonols	86362	99832	93986	9	9	9	1.1383	0.00173935	0.0224	9.63666e-05	-13.3411	down
pme0274	C6H13NO2	6-Aminocaproic acid	Organic acids	Organic acids	82051	98369	128910	9	9	9	1.13776	0.0172839	0.0545265	8.72854e-05	-13.4839	down
mws4053	C30H48O3	Ursolic acid	Terpenoids	Triterpene	89858	109720	109880	9	9	9	1.13821	0.00412796	0.0287871	8.72493e-05	-13.4845	down
MWSCX016	C7H6O3	4-Hydroxybenzoic acid	Phenolic acids	Phenolic acids	102070	124860	112270	9	9	9	1.13829	0.00338134	0.0266155	7.95991e-05	-13.6169	down
HJN110	C30H48O3	Betulinic acid	Terpenoids	Triterpene	109830	132960	101250	9	9	9	1.13828	0.00675065	0.0377941	7.84792e-05	-13.6373	down
mws0254	C6H9N3O2	L-Histidine	Amino acids and derivatives	Amino acids and derivatives	106760	98648	142390	9	9	9	1.13779	0.0131657	0.0496916	7.76313e-05	-13.653	down
pmn001535	C34H28O22	1,3,4,6-Tetra-O-Galloyl-D-Glucose	Phenolic acids	Phenolic acids	107220	182930	128710	9	9	9	1.13795	0.025059	0.0655274	6.44607e-05	-13.9212	down
mws2125	C3H5O6P	Phosphoenolpyruvate	Organic acids	Organic acids	146050	130900	152800	9	9	9	1.13815	0.00203721	0.023322	6.28272e-05	-13.9583	down
Zmhn002783	C14H14O9	5-O-Galloylshikimic acid	Phenolic acids	Phenolic acids	136200	158880	162000	9	9	9	1.13824	0.0028356	0.0245033	5.90706e-05	-14.0472	down
MWS3036	C5H8O5	3-Hydroxyglutaric acid	Organic acids	Organic acids	145950	178270	189210	9	9	9	1.13816	0.00570926	0.0349143	5.25875e-05	-14.2149	down
mws0875	C5H10N2O3S	L-Cysteinyl-L-glycine	Amino acids and derivatives	Amino acids and derivatives	178870	227100	137280	9	9	9	1.13806	0.0199299	0.0580376	4.97009e-05	-14.2964	down
pmn001700	C30H48O3	24,30-Dihydroxy-12(13)-enolupinol	Terpenoids	Triterpene	208140	208440	182430	9	9	9	1.1383	0.00185892	0.0227442	4.50744e-05	-14.4373	down
Lmyp003191	C27H20O17	Phyllanemblinin A	Tannins	Tannin	173760	239360	208350	9	9	9	1.13822	0.00826207	0.0389759	4.34454e-05	-14.4904	down
ML10171848	C5H8O5	D-Arabinono-1,4-lactone	Others	Saccharides and Alcohols	211880	191220	232260	9	9	9	1.13812	0.00311492	0.0256399	4.24956e-05	-14.5223	down
MWSCX013	C30H48O5	Euscaphic acid	Terpenoids	Triterpene	341620	277180	147670	9	9	9	1.13712	0.0463887	0.0887155	3.52264e-05	-14.793	down
pme2165	C5H4N2O4	Orotic acid (Vitamin B13)	Others	Vitamin	233870	293630	347360	9	9	9	1.13799	0.0123993	0.0483435	3.08621e-05	-14.9838	down
pmp000269	C30H48O5	Arjunic Acid	Terpenoids	Triterpene	386860	397320	215700	9	9	9	1.13772	0.0298161	0.0707576	2.70032e-05	-15.1765	down
Hmyp002315	C15H10O7	3,5,7,4'-Tetrahydroxy-Coumaronochromone	Others	Others	357240	368610	278110	9	9	9	1.13824	0.00715598	0.0389759	2.68935e-05	-15.1824	down
Hmjn008136	C30H46O4	Camaldulenic acid	Terpenoids	Triterpene	274440	508450	410870	9	9	9	1.13783	0.0278758	0.0675647	2.26176e-05	-15.4322	down
Lmyp003139	C28H24O16	Quercetin-3-O-(6''-O-galloyl)galactoside	Flavonoids	Flavonols	320020	633960	521970	9	9	9	1.13769	0.033139	0.0741938	1.82933e-05	-15.7383	down
pmp000579	C22H22O11	Diosmetin-7-O-galactoside	Flavonoids	Flavones	367320	705900	409550	9	9	9	1.13783	0.0434453	0.0858614	1.82092e-05	-15.745	down
Zmhn004909	C21H18O13	3,4-Digalloylshikimic acid	Phenolic acids	Phenolic acids	639350	527140	386390	9	9	9	1.13796	0.0194069	0.0575585	1.7387e-05	-15.8116	down
Lmsn004162	C22H22O12	1-O-Galloyl-2-O-p-Coumaroyl-β-D-glucose	Phenolic acids	Phenolic acids	777580	694270	469820	9	9	9	1.13799	0.0195738	0.0575585	1.39056e-05	-16.134	down
pmn001620	C14H12O11	Chebulic acid	Tannins	Tannin	711500	933410	630650	9	9	9	1.13824	0.0139404	0.0500331	1.18652e-05	-16.3629	down
Hmcp000222	C9H17NO	Methylisopelletierine	Alkaloids	Piperidine alkaloids	756140	1196800	1011500	9	9	9	1.13812	0.0163046	0.0526918	9.10796e-06	-16.7444	down
pmp000444	C30H46O5	27,28-Dicarboxyl ursolic acid	Terpenoids	Triterpene	1289600	1122800	688100	9	9	9	1.13783	0.0288005	0.0693831	8.70827e-06	-16.8092	down
Cmhn001611	C41H28O26	Casuarictin	Tannins	Tannin	1376600	1070200	1042500	9	9	9	1.13813	0.00836493	0.0389759	7.73794e-06	-16.9796	down
Zmxp003107	C27H30O16	Luteolin-7,3'-di-O-glucoside	Flavonoids	Flavones	1371200	1803600	1400100	9	9	9	1.1383	0.00827237	0.0389759	5.90177e-06	-17.3704	down
MWS20202	C20H20O14	1,6-di-O-galloyl-β-D-glucose	Phenolic acids	Phenolic acids	1884800	1639700	1834700	9	9	9	1.1382	0.00174692	0.0224	5.03807e-06	-17.5987	down
pmb2922	C15H24N2O17P2	Uridine 5'-diphospho-D-glucose	Nucleotides and derivatives	Nucleotides and derivatives	1958200	1734200	1794100	9	9	9	1.13824	0.00133766	0.0217029	4.92117e-06	-17.6326	down
Rfmb320	C7H13NO2	1-Methylpiperidine-2-carboxylic acid	Organic acids	Organic acids	2336900	2327000	3120300	9	9	9	1.13805	0.0101029	0.0432413	3.46856e-06	-18.1372	down
Lmcp000611	C5H9N3O2	2-Amino-4,5-dihydro-1H-imidazole-4-acetic acid	Alkaloids	Alkaloids	2629900	3520500	3532500	9	9	9	1.1382	0.00846651	0.0390574	2.78842e-06	-18.4521	down
Cmhn001271	C27H22O18	Gemin D	Tannins	Tannin	3106000	4692500	3391800	9	9	9	1.13824	0.0167035	0.0533303	2.4128e-06	-18.6609	down
mws0362	C17H34O2	Heptadecanoic acid	Lipids	Free fatty acids	4836000	8425200	6531400	9	9	9	1.13813	0.0238103	0.0637345	1.36415e-06	-19.4836	down
mws0277	C7H12O6	Quinic Acid	Organic acids	Organic acids	65262000	64118000	63969000	9	9	9	1.13829	4.01591e-05	0.00456093	1.39644e-07	-22.7717	down
Lmjp001367	C26H29O15+	Cyanidin-3-O-(2''-O-xylosyl)galactoside	Flavonoids	Anthocyanidins	1018200	462660	436210	2485800	4296900	3263100	1.06956	0.0247638	0.0655463	5.24018	2.38962	up
Lmcp001821	C21H21O12+	Delphinidin-3-O-glucoside (Mirtillin)	Flavonoids	Anthocyanidins	1678400	1602400	1161800	31973000	20239000	26114000	1.12906	0.0182124	0.0558189	17.6307	4.14002	up
pmb0550	C21H21O11+	Cyanidin-3-O-glucoside (Kuromanin)	Flavonoids	Anthocyanidins	57907000	55321000	32636000	145400000	152540000	155190000	1.08336	0.00274141	0.024104	3.10652	1.6353	up
