# Supplementary material for: Widely targeted metabolomics reveal the distribution of primary and secondary metabolites in pomegranate fruit
Source: Food Sci Nutr. 2024 Jun 26;12(9):6648–59. doi: 10.1002/fsn3.4264 (PMC11561811; doi:10.1002/fsn3.4264)
Supplement: Supplementary file 4 — Supplementary Table S4. [file FSN3-12-6648-s005.xlsx]

## Sheet: Sheet1
Supplementary table 4 Differential metabolites between peel and seed
Index	Formula	Compounds	Class I	Class II	Peel-1	Peel-2	Peel-3	Seed-1	Seed-2	Seed-3	VIP	p_value	FDR	Fold_Change	Log2FC	Type
mws1038	C11H22N2O4S	Pantetheine	Others	Others	8534.4	11202	4693.1	9	9	9	1.12477	0.049932	0.0813346	0.00110522	-9.82145	down
pme3388	C7H16N4O2	Homoarginine	Amino acids and derivatives	Amino acids and derivatives	9	9	9	68057	122170	161660	1.12545	0.0495637	0.0808927	13032.9	13.6699	up
MWSCX013	C30H48O5	Euscaphic acid	Terpenoids	Triterpene	341620	277180	147670	4610.1	15507	8877.8	1.09426	0.0494295	0.0808596	0.0378291	-4.72436	down
Lmhp008718	C25H48NO7P	LysoPC 17:2	Lipids	LPC	21788	11991	16350	4058.6	4818.7	5662.9	1.07141	0.049276	0.0808596	0.290056	-1.7856	down
Zmzp000145	C9H20N2O2	Trimethyllysine	Amino acids and derivatives	Amino acids and derivatives	31787	23859	35214	204720	349840	442200	1.10208	0.0482959	0.0794453	10.9703	3.45553	up
Lmmn007418	C19H20O5	Casuarinondiol	Others	Others	9	9	9	23663	50707	31485	1.12507	0.048162	0.0793817	3920.56	11.9368	up
pme3392	C21H21O10+	Pelargonidin-3-O-glucoside	Flavonoids	Anthocyanidins	346240	494090	217480	9	9	9	1.12541	0.047721	0.0789412	2.55244e-05	-15.2578	down
MWSmce220	C6H10O6	D-Glucono-1,5-lactone	Organic acids	Organic acids	54583	83879	38461	9	9	9	1.12624	0.0472533	0.0780382	0.000152609	-12.6779	down
Lmhp009384	C33H58O14	1-Linoleoylglycerol-2,3-di-O-glucoside	Lipids	Glycerol ester	1880.9	1778.1	1737.8	46989	28004	24292	1.11655	0.0469191	0.0776399	18.397	4.2014	up
Zmyn000083	C6H14O12P2	D-Glucose 1,6-bisphosphate	Others	Saccharides and Alcohols	43121	35777	22439	9349.5	6587.4	6823.8	1.07987	0.0468452	0.0776399	0.224604	-2.15454	down
mws0668	C10H12N4O6	Xanthosine	Nucleotides and derivatives	Nucleotides and derivatives	50562	67603	32786	542050	319180	301530	1.08553	0.0467379	0.0776399	7.7029	2.9454	up
pmn001375	C26H32O12	1-Hydroxypinoresinol-1-O-Glucoside	Lignans and Coumarins	Lignans	23444	13252	14149	33950	54451	63054	1.01675	0.0464711	0.077359	2.97876	1.57471	up
Lmyn001269	C27H30O16	Kaempferol-3-O-sophoroside	Flavonoids	Flavonols	81157	61951	35330	9	9	9	1.12595	0.0464641	0.077359	0.000151313	-12.6902	down
mws4183	C20H18O11	Quercetin-3-O-arabinoside (Guaijaverin)*	Flavonoids	Flavonols	1202400	2341000	1525200	178220	172510	160840	1.11116	0.0462888	0.077359	0.100929	-3.30858	down
mws1014	C10H8O5	Fraxetin (7,8-Dihydroxy-6-methoxycoumarin)	Lignans and Coumarins	Coumarins	17767	8867.7	10392	9	9	9	1.1253	0.0462251	0.077359	0.000729204	-10.4214	down
mws0011	C17H24O9	Syringin	Phenolic acids	Phenolic acids	22338	38609	40144	7371.7	11821	14134	1.01287	0.0458208	0.0770455	0.32967	-1.6009	down
pmp000682	C26H32O11	Matairesinol-4'-O-glucoside (Matairesinoside)	Lignans and Coumarins	Lignans	266830	161870	160250	34119	38401	41399	1.10167	0.0457243	0.0770385	0.193427	-2.37014	down
mws0355	C22H18O10	Catechin gallate*	Flavonoids	Flavanols	5499000	3365000	3216400	644950	694160	777860	1.10372	0.0455724	0.076938	0.17524	-2.5126	down
pmb0752	C17H20O9	3-O-Feruloylquinic acid	Phenolic acids	Phenolic acids	9	9	9	15720	35007	24975	1.12479	0.0454468	0.076938	2803.78	11.4532	up
Lmsn004534	C29H26O15	1,2-Di-O-galloyl-6-O-Cinnamoyl-β-D-glucose	Phenolic acids	Phenolic acids	11050	9694.3	19052	9	9	9	1.12475	0.0452405	0.0768443	0.000678455	-10.5255	down
MWS2984	C4H4N6O	8-Azaguanine	Nucleotides and derivatives	Nucleotides and derivatives	228990	426780	288610	40916	63368	56097	1.0942	0.0451686	0.0768443	0.169827	-2.55786	down
MWSmce118	C5H6N2O2	Imidazole-4-Acetic Acid*	Organic acids	Organic acids	265220	415430	378560	152400	155640	196380	1.03239	0.044519	0.0759281	0.476223	-1.07029	down
mws1060	C10H12N4O5	9-(Arabinosyl)hypoxanthine	Nucleotides and derivatives	Nucleotides and derivatives	9	9	9	647500	383610	326910	1.12649	0.0444664	0.0759281	50297	15.6182	up
pme2758	C5H9NO5	4-Hydroxy-L-glutamic acid	Amino acids and derivatives	Amino acids and derivatives	10729	5464.6	7522.3	54326	67505	33525	1.0778	0.0443402	0.0759281	6.55071	2.71165	up
Zmjn001813	C7H12O4	Pimelic acid	Organic acids	Organic acids	4379.2	2423.9	7858.2	49372	27486	28975	1.05865	0.0441275	0.0758811	7.21853	2.8517	up
Zmgn003633	C12H20O3	12-Oxo-10E-Dodecenoic Acid	Lipids	Free fatty acids	1911.3	1816.3	876.05	9	9	9	1.12272	0.0438417	0.0755453	0.00586491	-7.41367	down
mws5037	C9H18N2O3	L-Alanyl-L-leucine	Amino acids and derivatives	Amino acids and derivatives	160980	95800	169970	33374	33730	41055	1.08017	0.0437601	0.0755453	0.253448	-1.98024	down
pmn001647	C45H38O18	Procyanidin C2	Tannins	Proanthocyanidins	16675	5877.1	10577	50917	99263	67455	1.05614	0.0437103	0.0755453	6.5693	2.71574	up
Lmsn004690	C36H28O21	1-O-Caffeoyl-3-O-galloyl-4,6-(S)-HHDP-β-D-glucose	Phenolic acids	Phenolic acids	103790	87691	46331	9	9	9	1.12607	0.0435896	0.0755453	0.000113535	-13.1046	down
Zmsp000878	C9H11NO3	4-Hydroxy-5-(2-oxo-1-pyrrolidinyl)benzoic acid	Alkaloids	Pyrrole alkaloids	273840	237240	246630	1476500	876000	1646900	1.09713	0.0434907	0.0755453	5.27827	2.40007	up
Li512114	C31H50O4	Corosolic Acid Methyl Ester	Terpenoids	Triterpene	15124	33311	29489	9	9	9	1.12496	0.0425799	0.0742921	0.000346491	-11.4949	down
Lmyn002435	C19H28O10	Hydrangeifolin I	Phenolic acids	Phenolic acids	28669	27496	13355	9	9	9	1.12559	0.0422854	0.0739329	0.000388377	-11.3303	down
Lmgp003270	C16H16O10	Scopoletin-7-O-glucuronide	Lignans and Coumarins	Coumarins	9	9	9	33886	73919	58066	1.12523	0.0415861	0.0730165	6143.37	12.5848	up
mws0237	C9H16O4	Azelaic acid	Organic acids	Organic acids	677590	567230	680160	2370000	1469700	1760200	1.08588	0.0414981	0.0730156	2.90907	1.54056	up
MWSHY0189	C21H20O10	Apigenin-7-O-glucoside(Cosmosiin)	Flavonoids	Flavones	19393000	31338000	16004000	9	9	9	1.12705	0.0410352	0.0723537	4.04585e-07	-21.2371	down
Lmhp008885	C20H42NO7P	LysoPE 15:0(2n isomer)	Lipids	LPE	9	9	9	3146.1	4041.4	1874.3	1.12317	0.0409272	0.0723163	335.622	8.39069	up
NK10251888	C8H18N4O2	NG,NG-Dimethyl-L-arginine	Amino acids and derivatives	Amino acids and derivatives	6368.9	4538	15481	187170	133880	270080	1.09416	0.0406896	0.072049	22.4016	4.48553	up
Lmsn006753	C30H30O12	Phloretin-4'-O-(6''-p-Coumaroyl)glucoside	Flavonoids	Chalcones	1212000	1104600	566510	9	9	9	1.12665	0.0405648	0.0719809	9.36489e-06	-16.7043	down
pmf0297	C20H42O	1-Eicosanol	Lipids	Free fatty acids	19407	12553	12334	53798	38070	32409	1.04331	0.0403824	0.0718101	2.80573	1.48838	up
MWS4525	C6H7N5O	6-O-methylguanine	Nucleotides and derivatives	Nucleotides and derivatives	9	9	9	10304	5150.2	10826	1.12511	0.0402671	0.0717581	973.341	9.9268	up
pme3285	C15H14O5	Afzelechin (3,5,7,4'-Tetrahydroxyflavan)	Flavonoids	Flavanols	62871	124330	89829	7801.1	12590	4791.5	1.08763	0.0401506	0.0717037	0.0909021	-3.45954	down
pme0137	C7H12N2O4	N-Acetyl-L-Glutamine	Amino acids and derivatives	Amino acids and derivatives	352210	346170	270530	568810	831500	612340	1.04216	0.039923	0.0716019	2.07723	1.05466	up
MWSmce119	C6H14N4O2	L-Arginine	Amino acids and derivatives	Amino acids and derivatives	2106300	1880700	1775000	17568000	20910000	32307000	1.11453	0.0397984	0.0715342	12.2848	3.6188	up
mws0255	C4H5N3O	Cytosine	Nucleotides and derivatives	Nucleotides and derivatives	9	9	9	26351	15428	32762	1.12592	0.0390861	0.0707112	2760.78	11.4309	up
pme0519	C12H22O11	D-Sucrose*	Others	Saccharides and Alcohols	908080	568460	514100	2280700	1537300	1430300	1.0218	0.0384955	0.069794	2.63649	1.39862	up
pmn001519	C15H12O9	Galloyl Methyl gallate	Phenolic acids	Phenolic acids	2098100	3275100	1690800	9	9	9	1.12696	0.0383672	0.069713	3.8222e-06	-17.9972	down
Lmsn002071	C34H26O22	Tellimagrandin I	Tannins	Tannin	2509400	4940300	3263200	9	9	9	1.1268	0.038172	0.0695097	2.52033e-06	-18.598	down
Hmhn003067	C15H18O8	Phenylpropionic acid-O-β-D-glucopyranoside	Phenolic acids	Phenolic acids	9	9	9	38456	18395	33857	1.12596	0.0380108	0.0693677	3359.56	11.7141	up
mws0248	C9H12N2O6	Uridine	Nucleotides and derivatives	Nucleotides and derivatives	39972	19486	13566	532930	485740	268750	1.08871	0.0369719	0.0677683	17.6301	4.13997	up
Lmsn007789	C30H30O11	Phloretin-4'-O-(6''-Cinnamoyl)glucoside	Flavonoids	Chalcones	56117	69036	33464	9	9	9	1.12635	0.0365671	0.0673221	0.000170221	-12.5203	down
pme1793	C27H31O15+	Pelargonidin-3,5-O-diglucoside	Flavonoids	Anthocyanidins	48296000	48763000	24832000	293440	220230	284290	1.12147	0.0362378	0.0670598	0.0065465	-7.25506	down
MWS0933	C7H11N3O2	1-Methylhistidine	Amino acids and derivatives	Amino acids and derivatives	9	9	9	33344	55196	30781	1.1257	0.0359189	0.0662751	4419.3	12.1096	up
Lmsp004521	C29H24O15	1-O-Cinnamoyl-4,6-(S)-HHDP-β-D-glucose	Phenolic acids	Phenolic acids	9	9	9	6268.5	12623	9645.8	1.1248	0.0353414	0.0653542	1056.94	10.0457	up
Lmbn014696	C20H30O2	Pimaric acid	Terpenoids	Ditepenoids	9	9	9	26703	43947	24646	1.12566	0.0351881	0.0652152	3529.48	11.7852	up
pme3437	C10H12O5	Eudesmic acid (3,4,5-trimethoxybenzoic acid)	Phenolic acids	Phenolic acids	9	9	9	6108.1	7382.3	11404	1.12566	0.0351261	0.0652152	922.015	9.84865	up
pmc0274	C6H6N4S	6-Methylmercaptopurine	Nucleotides and derivatives	Nucleotides and derivatives	184280	127960	211920	548340	436290	729150	1.06578	0.034879	0.0649309	3.26957	1.7091	up
pmb2507	C5H11O7P	2-Deoxyribose-1-phosphate	Nucleotides and derivatives	Nucleotides and derivatives	9	9	9	642780	528150	318840	1.12628	0.0345909	0.0645387	55176.7	15.7518	up
pmb2406	C25H52NO7P	LysoPC 17:0	Lipids	LPC	9	9	9	4823.2	4640.1	8065	1.12578	0.0344883	0.0644917	649.196	9.34251	up
MWSslk171	C20H24O9	Nodakenin	Lignans and Coumarins	Coumarins	38829	56846	76588	9	9	9	1.12574	0.0342296	0.0641516	0.000156737	-12.6394	down
mws1050	C5H9NO4	O-Acetylserine	Amino acids and derivatives	Amino acids and derivatives	176300	211190	257160	97750	90694	106760	1.07418	0.0339068	0.0636898	0.457929	-1.1268	down
mws1397	C22H18O10	Epicatechin gallate*	Flavonoids	Flavanols	5831700	3981100	3526800	792380	645780	923220	1.10219	0.0337306	0.0635019	0.17702	-2.49801	down
Lmhp010040	C25H46NO7P	LysoPE 20:3	Lipids	LPE	2030.8	2566.2	1301.8	9	9	9	1.1249	0.0333073	0.0629892	0.0045772	-7.77132	down
Lmyp003139	C28H24O16	Quercetin-3-O-(6''-O-galloyl)galactoside	Flavonoids	Flavonols	320020	633960	521970	9	9	9	1.12642	0.033139	0.0628134	1.82933e-05	-15.7383	down
Lmmn002260	C27H36O12	5'-Methoxyisolariciresinol-9'-O-glucoside	Lignans and Coumarins	Lignans	115220	63516	96062	11635	25620	18860	1.06168	0.0330888	0.0628134	0.204205	-2.29191	down
pme1419	C6H13NO2S	L-Methionine methyl ester	Amino acids and derivatives	Amino acids and derivatives	25961	13886	26528	9	9	9	1.12509	0.033038	0.0628134	0.00040678	-11.2635	down
Zmpn000199	C6H10O8	D-Galactaric acid*	Others	Saccharides and Alcohols	61489	36766	47377	131640	222260	171090	1.06891	0.0329905	0.0628134	3.60491	1.84996	up
Hmmn002544	C16H20O9	Ferulic acid-4-O-glucoside	Phenolic acids	Phenolic acids	9	9	9	3822500	2386600	2164100	1.12686	0.0329664	0.0628134	310119	18.2425	up
Lmlp003531	C21H20O11	Luteolin-3'-O-glucoside	Flavonoids	Flavones	42313000	81533000	60276000	369400	474380	380180	1.12388	0.0328723	0.0628134	0.00664755	-7.23296	down
Hmpp003270	C21H20O11	Luteolin-4'-O-glucoside	Flavonoids	Flavones	41027000	79333000	59413000	423820	467600	346120	1.12357	0.0328505	0.0628134	0.0068839	-7.18256	down
Li512115	C25H24O12	Isochlorogenic acid B	Phenolic acids	Phenolic acids	9	9	9	87269	158930	104210	1.12605	0.032611	0.0628134	12978.1	13.6638	up
mws0836	C30H26O12	Procyanidin B1	Tannins	Proanthocyanidins	334230	408570	331150	2177600	3945900	3452500	1.10814	0.0326071	0.0628134	8.91662	3.1565	up
pmn001492	C11H8O3	Ayapin	Lignans and Coumarins	Coumarins	31941	34294	43389	110410	72751	84619	1.06936	0.032294	0.0627813	2.44271	1.28848	up
Lmsn006905	C31H32O13	Phloretin-4'-O-(6''-Feruloyl)glucoside	Flavonoids	Chalcones	140180	160380	83692	2193.4	5716.7	3337.3	1.10974	0.0321961	0.0627373	0.0292709	-5.09439	down
MWSHY0048	C15H12O8	Dihydromyricetin (Ampelopsin)	Flavonoids	Flavanonols	32667	54767	32722	9	9	9	1.12657	0.0321417	0.0627373	0.000224708	-12.1197	down
mws0264	C12H22O11	D-Trehalose*	Others	Saccharides and Alcohols	421830	248650	210090	1283300	728990	1043400	1.03879	0.0317765	0.0622104	3.47013	1.79499	up
pmp000269	C30H48O5	Arjunic Acid	Terpenoids	Triterpene	386860	397320	215700	4120.3	23181	22349	1.05823	0.0316537	0.0622104	0.0496563	-4.33188	down
mws4134	C20H32N6O12S2	Oxiglutatione	Amino acids and derivatives	Amino acids and derivatives	26489	44642	15659	588880	341300	385560	1.09259	0.0316036	0.0622104	15.16	3.9222	up
mws0250	C9H11NO3	L-Tyrosine	Amino acids and derivatives	Amino acids and derivatives	793260	598890	761130	4538000	3839200	6436000	1.1104	0.031526	0.0622104	6.87937	2.78228	up
pmp000444	C30H46O5	27,28-Dicarboxyl ursolic acid	Terpenoids	Triterpene	1289600	1122800	688100	28292	103640	102660	1.06703	0.0314065	0.0622104	0.0756626	-3.72428	down
mws5035	C15H22N2O3	L-Leucyl-L-phenylalanine	Amino acids and derivatives	Amino acids and derivatives	32181	18219	34832	9	9	9	1.12531	0.0313766	0.0622104	0.000316782	-11.6242	down
MWSmce517	C11H16O2	Olivetol	Phenolic acids	Phenolic acids	3863.6	2557.9	2605.8	7708.7	5052	6160	1.01455	0.0310231	0.06175	2.09594	1.0676	up
Hmbp001276	C8H8O4	Gallacetophenone	Phenolic acids	Phenolic acids	92867	115790	121500	265310	273390	385090	1.08578	0.0309221	0.0616962	2.79803	1.48441	up
pmp001281	C26H52NO7P	LysoPC 18:1	Lipids	LPC	335620	305970	194860	665400	1112900	973230	1.04889	0.0305835	0.061314	3.28953	1.71788	up
mws1068	C15H10O6	Kaempferol (3,5,7,4'-Tetrahydroxyflavone)	Flavonoids	Flavonols	6287.5	8084.8	4252.3	9	9	9	1.12597	0.0304423	0.0611781	0.0014497	-9.43003	down
pma3724	C17H20O9	1-O-Feruloylquinic acid	Phenolic acids	Phenolic acids	14949	6743.3	11481	43886	78087	69225	1.07048	0.030442	0.0611781	5.76361	2.52697	up
MWSHY0124	C15H12O4	Pinocembrin (Dihydrochrysin)	Flavonoids	Flavanones	9	9	9	15483	29647	24953	1.12548	0.0303774	0.0611781	2595.67	11.3419	up
pmb0550	C21H21O11+	Cyanidin-3-O-glucoside (Kuromanin)	Flavonoids	Anthocyanidins	57907000	55321000	32636000	3876100	2810900	3700500	1.11269	0.0299966	0.0610075	0.0712136	-3.8117	down
MWSHY0136	C21H20O11	Kaempferol-3-O-glucoside (Astragalin)*	Flavonoids	Flavonols	40253000	75295000	57487000	400190	251650	379830	1.12212	0.0297473	0.0602177	0.0059622	-7.38994	down
MWSmce230	C8H8O5	Methyl gallate	Phenolic acids	Phenolic acids	36122000	23283000	23038000	2977700	2738800	3635200	1.11332	0.0296396	0.0602177	0.113432	-3.1401	down
pme0376	C15H12O5	Naringenin (5,7,4'-Trihydroxyflavanone)	Flavonoids	Flavanones	65827	67178	36670	9	9	9	1.12652	0.0296023	0.0602177	0.000159128	-12.6175	down
pme0309	C8H8O5	3-O-Methylgallic Acid	Phenolic acids	Phenolic acids	19522000	12459000	12465000	1439300	1311200	1751600	1.11431	0.0295231	0.0602177	0.101294	-3.30338	down
mws1051	C15H23N6O5S	S-Adenosylmethionine	Amino acids and derivatives	Amino acids and derivatives	4330.5	3565.7	6355.6	9	9	9	1.12494	0.0294577	0.0602177	0.0018945	-9.04397	down
Zmhn002301	C15H18O8	p-Coumaric acid-4-O-glucoside	Phenolic acids	Phenolic acids	486210	358000	314670	93186	103460	90711	1.10777	0.0294175	0.0602177	0.247961	-2.01182	down
mws0154	C7H10O5	Shikimic acid	Organic acids	Organic acids	788340	556780	476990	190190	119630	102030	1.07465	0.0294037	0.0602177	0.226029	-2.14542	down
Lmsn002937	C22H22O13	1-O-Caffeoyl-6-O-galloyl-β-D-glucose	Phenolic acids	Phenolic acids	6320.5	11650	11151	9	9	9	1.12527	0.0293613	0.0602177	0.00092715	-10.0749	down
pme3967	C12H17N5O5	2-(Dimethylamino)guanosine	Nucleotides and derivatives	Nucleotides and derivatives	9	9	9	38776	53294	71842	1.12625	0.0293389	0.0602177	6070.81	12.5677	up
Lmsn006063	C29H26O15	1,6-Di-O-galloyl-2-O-Cinnamoyl-β-D-glucose	Phenolic acids	Phenolic acids	4793700	3915000	2545800	11540	8330.8	9963.8	1.12469	0.0292237	0.0602177	0.0026509	-8.5593	down
Lmqn000213	C24H42O21	Stachyose	Others	Saccharides and Alcohols	88200	88914	103450	446940	304830	310880	1.10613	0.0290551	0.0602177	3.78755	1.92126	up
Lmhn003801	C25H24O13	Feruloylsinapoyltartaric acid	Phenolic acids	Phenolic acids	4209.2	5694	7020.2	32239	50118	56253	1.10249	0.0288116	0.0600722	8.19043	3.03394	up
Hmjn008136	C30H46O4	Camaldulenic acid	Terpenoids	Triterpene	274440	508450	410870	2913.9	14249	8125.6	1.09572	0.028799	0.0600722	0.0211839	-5.56089	down
pmn001547	C27H26O15	3-Hydroxy-5-Methylphenol-1-O-(6'-Digalloyl)Glucoside	Phenolic acids	Phenolic acids	24801	14731	15849	9	9	9	1.12623	0.028557	0.0598405	0.000487532	-11.0022	down
Lmhp009526	C27H46O9	2-α-Linolenoyl-glycerol-1-O-glucoside	Lipids	Glycerol ester	4553.6	3551.6	3294.7	36764	24709	23265	1.11053	0.0284746	0.0598182	7.43322	2.89399	up
Lmhp008744	C33H56O14	1-α-Linolenoyl-glycerol-2,3-di-O-glucoside	Lipids	Glycerol ester	1380.6	1834.3	2229	41988	28585	24935	1.11628	0.0283181	0.0596395	17.544	4.13291	up
HJN102	C34H30O15	3,4,5-Tricaffeoylquinic acid	Phenolic acids	Phenolic acids	1097600	670500	1184500	57197	67101	58724	1.11639	0.0283124	0.0596395	0.0619867	-4.0119	down
Hmdp001587	C34H26O22	Tercatain	Tannins	Tannin	2744800	4982200	3643500	9	9	9	1.12689	0.0281767	0.0596395	2.37457e-06	-18.6839	down
mws2628	C5H11NO2	N-Methyl-4-aminobutyric acid	Organic acids	Organic acids	6398.9	3834.8	9139.3	19179	30159	19898	1.03217	0.0280763	0.0595818	3.57384	1.83747	up
pmb2947	C45H38O18	Catechin-catechin-catechin	Flavonoids	Flavanols	9	9	9	25810	48001	40937	1.12577	0.0280699	0.0595818	4249.93	12.0532	up
pmn001521	C20H22O11	3-Hydroxy-5-Methylphenol-1-O-(6'-Galloyl)Glucoside	Phenolic acids	Phenolic acids	7521.6	6426.6	4051.8	9	9	9	1.1259	0.0279992	0.0595818	0.0015	-9.38082	down
pme1109	C5H5N5O	Guanine	Nucleotides and derivatives	Nucleotides and derivatives	9	9	9	19602	20995	32720	1.12642	0.0277927	0.0594337	2715.44	11.407	up
Lmhp008589	C23H42NO7P	LysoPE 18:3(2n isomer)	Lipids	LPE	1351600	757110	1146600	50891	57744	67809	1.1168	0.0275865	0.0591443	0.0542019	-4.20551	down
MWS20182	C10H12O4	Dihydroferulic Acid	Phenolic acids	Phenolic acids	29155	16605	20271	9	9	9	1.12615	0.0274999	0.0591107	0.000408899	-11.256	down
Zmgn002106	C11H13NO3	N-Acetyl-L-phenylalanine	Amino acids and derivatives	Amino acids and derivatives	24391	22733	23386	93785	76043	62347	1.10474	0.0270706	0.0583382	3.2928	1.71931	up
Zmdp000972	C4H9NO2S	S-Methyl-L-cysteine	Amino acids and derivatives	Amino acids and derivatives	18420	19578	19917	111720	87645	142620	1.11412	0.0270096	0.0583382	5.90495	2.56192	up
MWSmce116	C10H13N5O3	5'-Deoxyadenosine	Nucleotides and derivatives	Nucleotides and derivatives	9553.2	9714.3	6339.8	57482	61191	90635	1.10648	0.0270059	0.0583382	8.17376	3.031	up
pme1439	C9H8O3	p-Coumaric acid	Phenolic acids	Phenolic acids	9	9	9	44277	33307	59726	1.12665	0.0269146	0.0583382	5085.56	12.3122	up
Lmsn003364	C34H26O22	1,3-Di-O-galloyl-4,6-(S)-HHDP-β-D-glucose	Tannins	Tannin	2614500	4748600	3694600	9	9	9	1.12685	0.0268186	0.0583382	2.44174e-06	-18.6437	down
pmb3068	C16H18O8	1-O-p-Coumaroylquinic acid	Phenolic acids	Phenolic acids	9	9	9	30377	20037	36614	1.12651	0.0266777	0.0583382	3223.26	11.6543	up
mws0336	C6H6N2O2	Urocanic acid	Organic acids	Organic acids	37062	32686	55243	9	9	9	1.126	0.0264045	0.0579509	0.000216016	-12.1766	down
MWSmce675	C12H16O7	Arbutin	Phenolic acids	Phenolic acids	16933	18457	17889	76381	57078	52263	1.10787	0.0263867	0.0579509	3.48584	1.80151	up
Lmsn006036	C35H32O19	3-Hydroxyphloretin-4'-O-(4'',6''-di-O-galloyl)glucoside	Flavonoids	Chalcones	12844	18914	23335	9	9	9	1.12572	0.026366	0.0579509	0.00049008	-10.9947	down
Hmgp002327	C11H9O2N	3-amino-2-naphthoic acid	Alkaloids	Alkaloids	319200	319450	387610	2322000	1555000	1605100	1.1123	0.0258828	0.0574102	5.34182	2.41733	up
Jmwn002117	C14H20O9	2-(3,4-dihydroxyphenyl)ethanediol 1-O-β-D-glucopyranoside	Phenolic acids	Phenolic acids	61832	69356	46735	154950	222660	244260	1.07947	0.0258548	0.0574102	3.49516	1.80536	up
pmb0856	C23H46NO7P	LysoPE 18:1(2n isomer)	Lipids	LPE	1611900	1667900	2420700	350130	559570	573430	1.07713	0.025799	0.0574102	0.260175	-1.94244	down
pmn001513	C14H10O9	Digallic Acid	Phenolic acids	Phenolic acids	58122	91578	57565	9	9	9	1.12681	0.0254941	0.0570028	0.000130268	-12.9062	down
MWS5083	C17H21N4O9P	Flavin Single Nucleotide(FMN)	Nucleotides and derivatives	Nucleotides and derivatives	9	9	9	37230	27108	21448	1.12635	0.0250987	0.0562698	3177.26	11.6336	up
pmn001535	C34H28O22	1,3,4,6-Tetra-O-Galloyl-D-Glucose	Phenolic acids	Phenolic acids	107220	182930	128710	9	9	9	1.12676	0.025059	0.0562698	6.44607e-05	-13.9212	down
Zmlp005013	C16H10O8	3,3'-O-Dimethylellagic Acid	Tannins	Tannin	66140	96026	69572	23488	31164	37379	1.05374	0.02501	0.0562698	0.397134	-1.3323	down
Hmsp000364	C7H13NO2	L-Cyclopentylglycine	Amino acids and derivatives	Amino acids and derivatives	106490	173770	147950	22438	22639	30434	1.10417	0.0249537	0.0562698	0.176341	-2.50356	down
Zmhn001883	C14H18O9	Vanillic acid-4-O-glucoside	Phenolic acids	Phenolic acids	35871	40760	34559	363860	407580	582240	1.11898	0.0248997	0.0562698	12.1745	3.60579	up
pmf0138	C6H12O6	D-Mannose*	Others	Saccharides and Alcohols	2124300	1610000	2513400	597370	495450	703840	1.08599	0.0248683	0.0562698	0.287571	-1.79801	down
mws0736	C8H16N2O3	N-Glycyl-L-leucine*	Amino acids and derivatives	Amino acids and derivatives	9	9	9	44820	35495	61249	1.12673	0.0245288	0.0560466	5243.11	12.3562	up
Lmhp011549	C28H56NO7P	LysoPC 20:1	Lipids	LPC	9	9	9	2851	4824.8	3415.3	1.12524	0.0244046	0.055916	410.781	8.68223	up
pmn001516	C14H14O9	5-Galloylshikimic acid	Phenolic acids	Phenolic acids	488250	528970	302020	9	9	9	1.12696	0.0243215	0.055879	2.04663e-05	-15.5764	down
pmn001687	C13H12O8	Cis-Coutaric acid	Phenolic acids	Phenolic acids	9	9	9	43490	55412	31582	1.12606	0.0241232	0.0555766	4832.74	12.2386	up
Lmhp008513	C33H56O14	2-α-Linolenoyl-glycerol-1,3-di-O-glucoside	Lipids	Glycerol ester	2045.7	3070.8	2938.8	47546	31208	31529	1.11627	0.02381	0.0550071	13.6907	3.77513	up
mws4163	C24H42O21	Nystose	Others	Saccharides and Alcohols	98247	111720	81766	519050	340020	394660	1.10273	0.023753	0.0550071	4.29753	2.10351	up
Lmyn004187	C21H10O12	Flavogallonic Acid Dilactone	Phenolic acids	Phenolic acids	219640	368140	260030	9	9	9	1.12686	0.0237341	0.0550071	3.18468e-05	-14.9385	down
pmb0863	C24H46NO7P	LysoPC 16:2(2n isomer)	Lipids	LPC	9	9	9	3291.6	2494.1	4312.7	1.12604	0.0237071	0.0550071	374.015	8.54695	up
Lmhp010162	C22H46NO7P	LysoPE 17:0	Lipids	LPE	9	9	9	3218.7	1898.1	3154.8	1.12572	0.023612	0.0550071	306.356	8.25906	up
mws0863	C5H11O7P	2-Deoxyribose-5'-phosphate	Nucleotides and derivatives	Nucleotides and derivatives	11411	21208	12232	145470	206480	129450	1.10281	0.0233824	0.0547779	10.7333	3.42402	up
pmb0952	C12H17N4OS+	Thiamine (Vitamin B1)	Others	Vitamin	48372	82407	34226	1296800	811620	1360800	1.10531	0.0232627	0.0546509	21.0249	4.39403	up
pmb2260	C23H46NO7P	LysoPC 15:1	Lipids	LPC	9	9	9	4155.5	7246.8	6280.3	1.12535	0.0232326	0.0546509	654.911	9.35516	up
HJN037	C8H8O5	4-O-Methylgallic Acid	Phenolic acids	Phenolic acids	35024000	23552000	23618000	2940300	2527300	3430200	1.11546	0.023067	0.0544982	0.108254	-3.20751	down
MWS20145	C21H22O11	Eriodictyol-7-O-glucoside	Flavonoids	Flavanones	64611	79036	148720	494540	825940	780990	1.08195	0.0229089	0.0542785	7.18778	2.84555	up
MWStz070	C9H11NO3	N-(2-Hydroxy-4-methoxyphenyl)acetamide	Alkaloids	Phenolamine	478450	425200	459340	3194600	2187700	3446100	1.11528	0.0228959	0.0542785	6.47723	2.69538	up
Hmcn001415	C17H24O10	Majoroside	Others	Others	106030	101360	70339	728420	661050	452420	1.10205	0.0228054	0.0542785	6.63197	2.72944	up
MWSmce409	C41H30O27	Chebulagic acid	Tannins	Tannin	216580	292680	173270	9	9	9	1.127	0.0227355	0.0542785	3.95587e-05	-14.6256	down
Lmsn004970	C24H24O12	3,6-Di-O-caffeoyl glucose	Phenolic acids	Phenolic acids	25491	20869	24998	61829	62994	45401	1.08316	0.0226942	0.0542785	2.38549	1.25429	up
mws1629	C15H22O9	Aucubin	Terpenoids	Sesquiterpenoids	41963	68607	47962	9	9	9	1.12674	0.0225409	0.0541761	0.000170313	-12.5195	down
pme2125	C18H32O16	Raffinose*	Others	Saccharides and Alcohols	218180	161320	182560	1778200	1102700	1472900	1.11416	0.022396	0.0539835	7.74615	2.95348	up
pmb2620	C11H12O4	3,4-Dimethoxycinnamic acid	Phenolic acids	Phenolic acids	69765	54494	55365	172440	155950	225430	1.09644	0.0222549	0.0537987	3.08322	1.62444	up
pme0021	C9H11NO2	L-Phenylalanine	Amino acids and derivatives	Amino acids and derivatives	116790	103660	151190	407380	302210	462680	1.0855	0.0221937	0.0537987	3.15432	1.65733	up
pmb0874	C23H44NO7P	LysoPE 18:2(2n isomer)	Lipids	LPE	10030000	6423900	9610600	1143000	1156500	1336300	1.11281	0.0221443	0.0537987	0.139492	-2.84174	down
pme1373	C9H14N3O7P	2'-Deoxycytidine-5'-monophosphate	Nucleotides and derivatives	Nucleotides and derivatives	9	9	9	14448	8413.5	12487	1.12648	0.0220349	0.0537343	1309.2	10.3545	up
Lmyn002145	C20H16O15	Mucic acid-1,4-lactone-3,5-di-O-gallate	Phenolic acids	Phenolic acids	76631	111250	69296	9	9	9	1.12693	0.022028	0.0537343	0.000104986	-13.2175	down
mws0866	C6H13O9P	D-Glucose 6-phosphate*	Others	Saccharides and Alcohols	7740700	5355200	5107200	2422300	1447800	1262400	1.05731	0.0219567	0.0537343	0.281957	-1.82645	down
Zmhn001446	C28H36O13	Syringaresinol-4'-O-glucoside	Lignans and Coumarins	Lignans	228390	336750	369450	44356	79260	51635	1.08918	0.021899	0.0537343	0.187516	-2.41491	down
pmp000781	C39H54O6	p-Coumaroyleuscaphic acid	Terpenoids	Triterpene	88631	54251	63022	9	9	9	1.12659	0.0218497	0.0537343	0.000131129	-12.8967	down
Lmmn000774	C15H20O9	Dihydrocaffeoylglucose	Phenolic acids	Phenolic acids	13896	5975.4	14332	293320	252370	174680	1.10435	0.0218165	0.0537343	21.0614	4.39653	up
pmn001667	C30H26O12	Procyanidin B4	Tannins	Proanthocyanidins	169530	142590	160530	453730	671220	619280	1.1044	0.0218068	0.0537343	3.69032	1.88375	up
mws0183	C7H6O4	3,4-Dihydroxybenzoic acid (Protocatechuic acid)*	Phenolic acids	Phenolic acids	24397	18746	22866	213700	143830	149890	1.11644	0.0217886	0.0537343	7.68713	2.94245	up
Hmqn002062	C34H24O22	Pedunculagin	Tannins	Tannin	6379800	3912400	4533600	9	9	9	1.12692	0.0217494	0.0537343	1.82115e-06	-19.0667	down
mws1422	C15H14O5	Epiafzelechin	Flavonoids	Flavanols	675700	1111800	834560	13193	7686.3	17129	1.11708	0.0211518	0.0531344	0.0144956	-6.10824	down
pmn001515	C14H14O9	3-Galloylshikimic acid	Phenolic acids	Phenolic acids	123530	149830	88496	9	9	9	1.12696	0.0210147	0.0529493	7.46153e-05	-13.7102	down
pmp001270	C24H48NO7P	LysoPC 16:1	Lipids	LPC	5147.2	5576.5	3770.9	40337	58915	40419	1.11197	0.0205578	0.0521131	9.63607	3.26845	up
Lmln001856	C21H20O13	5,7-Dihydroxy-4-oxo-2-(3,4,5-trihydroxyphenyl)-4H-chromen-3-yl-alloside	Others	Others	800740	559840	539810	54984	73402	56115	1.11829	0.0203783	0.0518156	0.0970859	-3.36459	down
pme0040	C5H5N5	Adenine	Nucleotides and derivatives	Nucleotides and derivatives	118560	146050	79512	759380	1118500	1212800	1.10139	0.0203399	0.0518156	8.98135	3.16693	up
pmb2228	C27H56NO7P	LysoPC 19:0	Lipids	LPC	9	9	9	14339	8559.4	11860	1.12658	0.020275	0.0518156	1287.35	10.3302	up
MWStz103	C15H22N6O5S	S-(5'-Adenosyl)-L-methionine	Amino acids and derivatives	Amino acids and derivatives	9	9	9	24960	15804	25802	1.12667	0.0202067	0.0518156	2465.41	11.2676	up
pmn001669	C12H14O5	Methyl sinapate	Phenolic acids	Phenolic acids	9	9	9	15069	11388	9209.7	1.12634	0.0200936	0.0518156	1320.99	10.3674	up
Smhn002274	C19H32O7	Blumenol C glucoside	Terpenoids	Terpene	49195	48204	30356	10720	10346	3581.1	1.03019	0.0197417	0.0511323	0.192925	-2.37389	down
Lmsn004162	C22H22O12	1-O-Galloyl-2-O-p-Coumaroyl-β-D-glucose	Phenolic acids	Phenolic acids	777580	694270	469820	9	9	9	1.12705	0.0195738	0.0508552	1.39056e-05	-16.134	down
MWSmce706	C5H8N2O2	Cyclo(Ala-Gly)	Amino acids and derivatives	Amino acids and derivatives	29859	31306	58722	208610	337190	270340	1.09067	0.0194962	0.0508119	6.80758	2.76714	up
Zmhn004909	C21H18O13	3,4-Digalloylshikimic acid	Phenolic acids	Phenolic acids	639350	527140	386390	9	9	9	1.12703	0.0194069	0.0507941	1.7387e-05	-15.8116	down
mws1526	C16H22O9	Sweroside	Terpenoids	Monoterpenoids	9	9	9	65574	96014	63320	1.12642	0.0192115	0.0505438	8329.93	13.0241	up
pmn001629	C20H20O14	Digalloylglucose	Phenolic acids	Phenolic acids	3002200	4928800	4207000	26015	29992	38977	1.12377	0.0190348	0.0502373	0.00782534	-6.99763	down
Hmmp001310	C11H9NO2	3-Indoleacrylic acid	Alkaloids	Plumerane	1621800	1537300	2508000	11262000	7622700	8103400	1.09637	0.0190124	0.0502373	4.76224	2.25164	up
pme3083	C8H7NO3	2-(Formylamino)benzoic acid	Phenolic acids	Phenolic acids	11154	6638.8	9109.9	63307	62745	90510	1.10961	0.0187036	0.0496777	8.04982	3.00896	up
Lmfn001337	C27H24O18	1,2,3-Tri-O-galloyl-D-glucose	Phenolic acids	Phenolic acids	205480	332390	261460	9	9	9	1.12687	0.0184702	0.0492144	3.37783e-05	-14.8535	down
Lmhp009190	C33H58O14	2-Linoleoylglycerol-1,3-di-O-glucoside	Lipids	Glycerol ester	9571.2	8040.5	7505.2	79044	58546	54046	1.11704	0.018147	0.0485084	7.62976	2.93164	up
Zmgn000173	C5H10O5	D-Ribose	Others	Saccharides and Alcohols	53220	24947	21104	200700	323750	252120	1.07805	0.0179544	0.0481479	7.82273	2.96767	up
pmn001382	C25H24O12	Isochlorogenic acid A	Phenolic acids	Phenolic acids	1038.1	1034.5	1579	6996.2	10474	10466	1.10805	0.0179074	0.0481479	7.6504	2.93554	up
pme1383	C8H11NO3	Pyridoxine	Others	Vitamin	46837	40871	26136	70625	104700	95112	1.01029	0.0178611	0.0481479	2.37551	1.24823	up
mws0924	C6H10O4	2-Methylglutaric acid*	Organic acids	Organic acids	105060	63763	65831	388480	317090	486850	1.09474	0.0173413	0.0472635	5.08161	2.34529	up
Xmbp001692	C7H6O5	2,4,6-Trihydroxybenzoic acid	Phenolic acids	Phenolic acids	1939100	1658400	1218300	35910	24755	63515	1.11172	0.0172813	0.0472543	0.025786	-5.27727	down
mws1361	C21H22O11	Taxifolin-3-O-rhamnoside (Astilbin)	Flavonoids	Flavanonols	14801	10591	30429	186810	249560	298140	1.09443	0.0169941	0.0466221	13.1583	3.7179	up
mws0344	C5H10O6	D-Xylonic acid	Others	Saccharides and Alcohols	2907600	1607700	1318800	4192200	6362700	6288000	1.00578	0.016967	0.0466221	2.88697	1.52956	up
Zmhn002422	C16H20O9	1-O-Feruloyl-β-D-glucose	Phenolic acids	Phenolic acids	9	9	9	182830	171980	257630	1.127	0.0169548	0.0466221	22683	14.4693	up
pma3101	C11H14NO6+	Nicotinate D-ribonucleoside	Others	Vitamin	120070	104250	90281	791470	543770	781680	1.11432	0.016814	0.0465877	6.7289	2.75037	up
pme2828	C6H5NO3	4-Nitrophenol	Phenolic acids	Phenolic acids	33852000	22451000	25897000	1536400	1900200	1660700	1.12218	0.0167418	0.0465421	0.0620109	-4.01133	down
Lmfn001062	C27H24O18	2,4,6-Tri-O-galloyl-D-glucose	Phenolic acids	Phenolic acids	276870	352560	224120	9	9	9	1.12711	0.0167346	0.0465421	3.16326e-05	-14.9482	down
Cmhn001271	C27H22O18	Gemin D	Tannins	Tannin	3106000	4692500	3391800	9	9	9	1.12711	0.0167035	0.0465421	2.4128e-06	-18.6609	down
Hmcp000222	C9H17NO	Methylisopelletierine	Alkaloids	Piperidine alkaloids	756140	1196800	1011500	3036.4	15513	16023	1.09669	0.0165962	0.0465421	0.0116624	-6.422	down
pmb0034	C10H16N2O7	L-α-Glutamyl-L-Glutamic Acid	Amino acids and derivatives	Amino acids and derivatives	13665	21411	20083	9	9	9	1.12638	0.0165175	0.0465392	0.000489494	-10.9964	down
mws1589	C18H32O16	D-Panose*	Others	Saccharides and Alcohols	73670	64767	80775	615840	440480	452070	1.11902	0.0164082	0.0463879	6.88096	2.78261	up
pme0181	C7H11N3O2	3-Methyl-L-Histidine	Amino acids and derivatives	Amino acids and derivatives	9	9	9	92794	121110	78175	1.12653	0.0163493	0.0463786	10817.7	13.4011	up
pme2380	C5H6O5	α-Ketoglutaric acid	Organic acids	Organic acids	9	9	9	156170	100540	120960	1.12701	0.0162533	0.0462636	13987.8	13.7719	up
mws1077	C16H18O9	Scopoletin-7-O-glucoside (Scopolin)	Lignans and Coumarins	Coumarins	49998	34318	52271	13711	9749.3	6999.5	1.07531	0.0162474	0.0462636	0.223007	-2.16484	down
Lmgn000219	C4H6O3	Succinic semialdehyde	Organic acids	Organic acids	11095	10262	7101.3	9	9	9	1.12671	0.016078	0.0462382	0.000948757	-10.0417	down
Zmpn003368	C18H30O3	13S-Hydroxy-9Z,11E,15Z-octadecatrienoic acid	Lipids	Free fatty acids	1946.2	1834	1966.8	28405	30009	20020	1.12129	0.0159367	0.0461499	13.6478	3.7706	up
Hmln003405	C20H16O12	Ellagic acid-4-O-rhamnoside	Tannins	Tannin	71494	112130	92338	9	9	9	1.12681	0.0158827	0.0461499	9.78396e-05	-13.3192	down
HJKP000649	C8H9NO	N-benzylformamide	Alkaloids	Alkaloids	166470	124470	136230	828510	657820	967680	1.11387	0.0156906	0.0460773	5.74481	2.52226	up
pme3443	C11H12O4	Sinapinaldehyde	Phenolic acids	Phenolic acids	108480	113710	75999	351090	498340	502580	1.09618	0.0154762	0.0457701	4.53407	2.18081	up
mws0972	C6H12O3	6-Hydroxyhexanoic acid	Organic acids	Organic acids	9	9	9	43536	30358	30463	1.12687	0.0154621	0.0457701	3865.07	11.9163	up
pme0436	C30H26O12	Procyanidin B3	Tannins	Proanthocyanidins	327640	139160	232110	2930600	4391300	4281100	1.10614	0.015301	0.0457386	16.6016	4.05325	up
Lmcp005089	C18H16O5	6,8-Dihydroxy-2-[2-(4-methoxyphenyl)ethyl]chromone	Others	Others	9	9	9	14059	10258	9506	1.12667	0.015289	0.0457386	1252.7	10.2908	up
Lmsn001369	C34H24O22	Granatin A	Tannins	Tannin	6311700	4795300	4189400	9	9	9	1.12713	0.01498	0.0452657	1.76512e-06	-19.1118	down
pme2165	C5H4N2O4	Orotic acid (Vitamin B13)	Others	Vitamin	233870	293630	347360	103160	70041	66843	1.08472	0.0148713	0.0451006	0.27438	-1.86575	down
Zmhn002227	C17H22O10	4-O-Glucosyl-sinapate	Phenolic acids	Phenolic acids	24846	19524	17602	306800	344050	450110	1.12066	0.0148359	0.0451006	17.7654	4.151	up
pme3961	C10H13N5O3	2'-Deoxyadenosine	Nucleotides and derivatives	Nucleotides and derivatives	10208	5369.6	6286.8	74181	76543	105640	1.1097	0.0147949	0.0451006	11.7252	3.55154	up
pmb1096	C8H7N	Indole	Alkaloids	Plumerane	64700	49913	81648	580620	397840	456950	1.11162	0.0145254	0.0445376	7.31378	2.87062	up
MWSmce083	C11H12O4	Ferulic acid methyl ester	Phenolic acids	Phenolic acids	134470	97214	96226	321230	297750	415040	1.09179	0.0143611	0.0441963	3.15337	1.65689	up
pme2493	C27H30O14	Kaempferol-3,7-O-dirhamnoside (Kaempferitrin)	Flavonoids	Flavonols	86362	99832	93986	267890	360410	351100	1.11091	0.0143143	0.0441963	3.49561	1.80554	up
pmn001620	C14H12O11	Chebulic acid	Tannins	Tannin	711500	933410	630650	9	9	9	1.12717	0.0139404	0.0432205	1.18652e-05	-16.3629	down
mws4170	C6H12O6	D-Glucose*	Others	Saccharides and Alcohols	1641100	1634800	2148700	602880	592890	773380	1.09172	0.0136132	0.0423636	0.363004	-1.46194	down
Smpn011792	C30H48O4	2,3-Dihydroxy-12-ursen-28-oic acid	Terpenoids	Triterpene	17230000	12833000	11965000	2162700	4165900	4024500	1.07055	0.0134669	0.0420652	0.246338	-2.02129	down
Lmtn000940	C14H18O10	1-O-(3,4-Dihydroxy-5-methoxy-benzoyl)-glucoside	Phenolic acids	Phenolic acids	6077900	8169000	5655000	303500	67889	82239	1.09486	0.0134148	0.0420599	0.0227932	-5.45525	down
MWSCX017	C9H8O3	4-hydroxyphenyl acrylaldehyde	Others	Others	9	9	9	17804	15147	22540	1.12693	0.0134023	0.0420599	2055.22	11.0051	up
mws0120	C8H20NO6P	Choline Alfoscerate	Lipids	PC	62106	80630	98738	1540400	2288100	2051600	1.12031	0.0133467	0.0420599	24.3509	4.6059	up
Cmhn001369	C34H24O22	Casuariin	Tannins	Tannin	3273200	4467800	4913900	9	9	9	1.12691	0.0132147	0.0419053	2.13356e-06	-18.8383	down
mws0208	C6H10O4	Adipic Acid*	Organic acids	Organic acids	108780	61058	72808	380590	372940	519270	1.09664	0.0128588	0.0410294	5.2455	2.39108	up
pme1730	C4H6O4	D-Erythronolactone	Organic acids	Organic acids	26117	17471	21902	9	9	9	1.12659	0.0128341	0.0410294	0.000412277	-11.2441	down
Lmfp003403	C21H20O13	Quercetagetin-7-O-glucoside(Quercetagitrin)	Flavonoids	Flavonols	1851000	1597300	1251800	43556	50337	50957	1.125	0.0128153	0.0410294	0.0308185	-5.02006	down
MWS0442	C18H32O16	Maltotriose	Others	Saccharides and Alcohols	22258	37128	40608	106480	96472	138460	1.06757	0.0127418	0.0410294	3.41432	1.7716	up
Zmhp002734	C17H14O8	5,7,2',5'-Tetrahydroxy-8,6'-dimethoxyflavone	Flavonoids	Flavones	46757	69258	64651	1781.6	5725.9	3743.8	1.09461	0.012652	0.0410294	0.0622768	-4.00516	down
MWS0952	C18H40NO5P	Dihydrosphingosine-1-Phosphate	Lipids	Sphingolipids	9	9	9	1317.7	1421.5	964.2	1.12558	0.0125185	0.0407829	137.163	7.09975	up
pme2914	C6H10O5	3-Hydroxy-3-methylpentane-1,5-dioic acid	Amino acids and derivatives	Amino acids and derivatives	695190	458470	373580	2513900	1861000	2766000	1.08567	0.0124472	0.0407097	4.67569	2.22518	up
Lmdp002969	C21H20O13	Myricetin-3-O-galactoside*	Flavonoids	Flavonols	1505600	1551500	1075700	26840	40781	29415	1.12376	0.0123997	0.0407097	0.0234795	-5.41246	down
Smcp000882	C15H21NO7	N-benzoyl-2-aminoethyl-β-D-glucopyranoside	Others	Others	9	9	9	6944.9	4753.6	5518.3	1.12681	0.0123267	0.0406342	637.659	9.31664	up
pme1086	C10H17N3O6S	Glutathione reduced form	Amino acids and derivatives	Amino acids and derivatives	428270	381140	238730	775000	815790	812640	1.03633	0.0121923	0.0403507	2.29304	1.19726	up
mws4175	C6H8O6	D-Glucurono-6,3-lactone	Others	Saccharides and Alcohols	747460	852320	583560	33109	34287	22015	1.12135	0.0121629	0.0403507	0.0409515	-4.60994	down
pmp000172	C23H24O11	5,2'-Dihydroxy-7,8-dimethoxyflavone glycosides	Flavonoids	Flavones	25605	36332	36800	9	9	9	1.12664	0.0121232	0.0403507	0.000273454	-11.8364	down
Lmsn002110	C27H22O18	Corilagin	Tannins	Tannin	6200100	7423000	5046100	14604	19201	26120	1.12484	0.0120173	0.0402507	0.00320983	-8.28329	down
pmb3114	C30H26O11	Epicatechin-epiafzelechin	Flavonoids	Flavanols	11166	18480	20135	66899	84862	97554	1.0909	0.0116521	0.0391848	5.00824	2.3243	up
pma1303	C24H46NO7P	LysoPC 16:2	Lipids	LPC	9	9	9	2811.3	3415	4096.9	1.12644	0.0115056	0.0388488	382.341	8.57872	up
ML10180524	C9H13N3O5	Cytarabine	Nucleotides and derivatives	Nucleotides and derivatives	22189	24133	25484	123430	98857	134260	1.1199	0.011445	0.0388013	4.96542	2.31192	up
Lmcp001821	C21H21O12+	Delphinidin-3-O-glucoside (Mirtillin)	Flavonoids	Anthocyanidins	1678400	1602400	1161800	331790	188800	363390	1.08166	0.0114141	0.0390149	0.198978	-2.32932	down
Lmtn002565	C14H18O9	1-O-Vanilloyl-D-Glucose	Phenolic acids	Phenolic acids	7574.7	8488.1	13107	32695	45258	46890	1.08819	0.0110565	0.0377913	4.27987	2.09757	up
pmn001529	C28H22O17	3,4,5-Tri-O-Galloylshikimic acid	Phenolic acids	Phenolic acids	134860	154770	192970	9	9	9	1.12676	0.0110485	0.0377913	5.5947e-05	-14.1256	down
pme2993	C10H8O4	Scopoletin (7-Hydroxy-6-methoxycoumarin)	Lignans and Coumarins	Coumarins	114580	78312	77842	237430	271660	333370	1.08423	0.0110015	0.0377913	3.11176	1.63773	up
pmn001423	C19H30O8	Roseoside	Others	Others	99270	71955	87752	11165	11610	12650	1.12095	0.0109164	0.0377772	0.136788	-2.86998	down
Hmcp000405	C8H17NO	Dihydroisopelletierine	Alkaloids	Piperidine alkaloids	1593400	889050	788310	4348300	6476200	5301900	1.07698	0.0108508	0.0377065	4.93047	2.30173	up
Lmsn002336	C41H28O27	Granatin B (1-galloyl-2,4-DHHDP-3,6-HHDP-glucose)	Tannins	Tannin	2078100	2728000	1969600	5974.7	1998.2	3961.8	1.12051	0.0108505	0.0377065	0.0017614	-9.14906	down
Lmsn006452	C28H28O12	Phloretin-4'-O-(6''-Salicyloyl)glucoside	Flavonoids	Chalcones	1086600	1437500	1048200	6533.9	11910	10928	1.12367	0.0108115	0.0377065	0.00822213	-6.92627	down
pme3009	C6H6O6	Trans-Citridic acid	Organic acids	Organic acids	361420	254300	296990	9454.6	16295	20592	1.11201	0.0107807	0.0377065	0.0507736	-4.29978	down
Zmyn004449	C18H30O4	9-Hydroxy-12-oxo-10(E),15(Z)-octadecadienoic acid	Lipids	Free fatty acids	9	9	9	2226.9	3179.6	2589.2	1.12614	0.0107491	0.0377065	296.137	8.21012	up
Lmsn006093	C28H28O14	Phloretin-2'-O-(2''-Galloyl)glucoside	Flavonoids	Chalcones	706020	865330	606940	9	9	9	1.1272	0.0105744	0.0375279	1.2395e-05	-16.2999	down
pme0434	C30H26O12	Procyanidin B2	Tannins	Proanthocyanidins	99406	53995	44313	386820	554580	549840	1.08876	0.0105696	0.0375279	7.54241	2.91503	up
Lmfn000604	C13H16O10	6-O-Galloyl-D-glucose	Phenolic acids	Phenolic acids	75814000	78855000	56622000	2326400	1611700	2046000	1.12332	0.0101339	0.0365872	0.0283216	-5.14195	down
Lmhp009129	C23H48NO7P	LysoPC 15:0	Lipids	LPC	9	9	9	11677	16072	12426	1.12654	0.0101333	0.0365872	1487.96	10.5391	up
mws0639	C7H6O4	2,3-Dihydroxybenzoic Acid*	Phenolic acids	Phenolic acids	46390	24323	12454	258540	177820	191220	1.05536	0.0100711	0.0365872	7.54602	2.91572	up
MWSslk066	C8H8O4	3-Hydroxy-4-methoxybenzoic acid	Phenolic acids	Phenolic acids	22037	32980	31374	144170	107380	113250	1.10295	0.00987227	0.0361117	4.22266	2.07815	up
Lmsn004334	C37H30O21	1-O-Feruloyl-3-O-galloyl-4,6-(S)-HHDP-β-D-glucose	Phenolic acids	Phenolic acids	54508	51562	38896	9	9	9	1.12711	0.00968363	0.0357352	0.000186251	-12.3905	down
Lmsn004322	C24H24O12	1,6-Di-O-caffeoyl-β-D-glucose	Phenolic acids	Phenolic acids	23119	27566	32151	56606	75988	69276	1.08304	0.00963774	0.0357239	2.43698	1.2851	up
Lmhp010334	C27H48O9	2-Linoleoylglycerol-1-O-glucoside	Lipids	Glycerol ester	2184.8	1289.3	1759	18520	17090	13317	1.11293	0.00963055	0.0357239	9.34953	3.22489	up
Hmbn005207	C30H48O4	Hederagenin	Terpenoids	Triterpene	15332000	11758000	11120000	2074800	3689600	3695200	1.0802	0.0095902	0.0357239	0.247569	-2.0141	down
Lmyn003183	C41H30O27	Terchebin	Tannins	Tannin	326260	239060	254230	9	9	9	1.12703	0.00955597	0.0357239	3.29449e-05	-14.8896	down
Lmgp002593	C7H6O2	3-hydroxybenzaldehyde	Phenolic acids	Phenolic acids	23127	24176	31312	9	9	9	1.12665	0.00949828	0.0357239	0.000343446	-11.5076	down
Cmsp002787	C11H14O5	3,4'-Dihydroxy-3',5'-dimethoxypropiophenone	Phenolic acids	Phenolic acids	87402	111570	86475	32145	57134	37323	1.03003	0.00925276	0.0350764	0.443522	-1.17292	down
pma1751	C12H15NO7	N-(beta-D-Glucosyl)nicotinate	Others	Vitamin	883140	835250	637850	10782	10933	8096.6	1.12558	0.00923239	0.0350764	0.0126522	-6.30447	down
MWS3036	C5H8O5	3-Hydroxyglutaric acid	Organic acids	Organic acids	145950	178270	189210	96502	78508	74060	1.0749	0.00896579	0.0343003	0.48511	-1.04362	down
Lmsn004659	C30H28O17	1,6-Di-O-galloyl-2-O-Feruloyl-β-D-glucose	Phenolic acids	Phenolic acids	22321	29753	22988	9	9	9	1.12706	0.00888896	0.0341631	0.000359703	-11.4409	down
MWSmce690	C6H8O6	Erythorbic Acid; Isoascorbic Acid	Others	Vitamin	3533800	4671400	3633500	139320	114770	77552	1.12123	0.0087465	0.0337712	0.0280134	-5.15774	down
pmn001631	C34H22O22	Punicalin	Tannins	Tannin	2877500	3997000	3623000	9	9	9	1.12708	0.00872733	0.0337712	2.57204e-06	-18.5687	down
Lmzn006169	C30H48O4	Pomolic acid	Terpenoids	Triterpene	16081000	13121000	11462000	2093800	3676700	3745000	1.08438	0.00871962	0.0337712	0.234003	-2.0954	down
MWS20205	C41H28O27	Geraniin	Tannins	Tannin	2218900	1708800	1680400	5473	3492.5	4487.8	1.12539	0.00868667	0.0337712	0.00239891	-8.70341	down
Lmbn000198	C4H6O5	3-Dehydro-L-Threonic Acid*	Others	Saccharides and Alcohols	6043200	3361900	1953600	12928000	11435000	13200000	1.00259	0.00864645	0.0337712	3.30698	1.72551	up
pme1683	C18H32CaN2O10	Calcium Pantothenate	Others	Vitamin	9	9	9	43372	43479	56807	1.12706	0.00856888	0.0337712	5320.67	12.3774	up
Hmbp002333	C17H22O10	10-Dehydrogeniposide	Others	Others	11411	14267	15782	9	9	9	1.12666	0.00849928	0.0337543	0.00065123	-10.5845	down
Cmhn001611	C41H28O26	Casuarictin	Tannins	Tannin	1376600	1070200	1042500	9	9	9	1.12713	0.00836493	0.0333797	7.73794e-06	-16.9796	down
MWS4295	C18H36O3	DL-2-hydroxystearic acid	Lipids	Free fatty acids	5090.4	5660.9	4655.2	10088	10723	12606	1.09846	0.00834416	0.0333797	2.16902	1.11704	up
Lmbn005662	C18H32O3	9(10)-EpOME;(9R,10S)-(12Z)-9,10-Epoxyoctadecenoic acid	Lipids	Free fatty acids	9	9	9	6416	8840	8031.7	1.12656	0.0083405	0.0333797	862.507	9.75239	up
Hmyp002315	C15H10O7	3,5,7,4'-Tetrahydroxy-Coumaronochromone	Others	Others	357240	368610	278110	25492	25650	24311	1.12525	0.00833967	0.0333797	0.0751554	-3.73398	down
Lmjp003822	C26H26O12	3,5-O-Dicaffeoylquinic Acid Methyl Ester	Phenolic acids	Phenolic acids	9	9	9	22218	29858	23879	1.12671	0.00829764	0.0333797	2813.15	11.458	up
Zmxp003107	C27H30O16	Luteolin-7,3'-di-O-glucoside	Flavonoids	Flavones	1371200	1803600	1400100	9	9	9	1.12719	0.00827237	0.0333797	5.90177e-06	-17.3704	down
Lmyp003191	C27H20O17	Phyllanemblinin A	Tannins	Tannin	173760	239360	208350	9	9	9	1.12705	0.00826207	0.0333797	4.34454e-05	-14.4904	down
Wmhn001495	C20H20O14	1,4-Di-O-Galloyl-D-glucose	Phenolic acids	Phenolic acids	2572800	2273900	1879400	60490	41095	54460	1.12362	0.00826179	0.0333797	0.0231999	-5.42974	down
pmn001630	C27H24O19	Chebulanin	Tannins	Tannin	24959	18605	19978	9	9	9	1.12692	0.00821039	0.0333797	0.000424916	-11.2005	down
MWSHY0061	C27H30O15	Kaempferol-3-O-neohesperidoside*	Flavonoids	Flavonols	37584000	51019000	48331000	296380	484610	443380	1.12437	0.00812229	0.0333797	0.00894131	-6.8053	down
pme3337	C14H17N5O8	Succinyladenosine	Nucleotides and derivatives	Nucleotides and derivatives	138120	157580	164190	935540	716390	814820	1.1214	0.00810319	0.0333797	5.36378	2.42325	up
Zmhn001793	C15H18O9	6-O-Caffeoyl-D-glucose	Phenolic acids	Phenolic acids	796180	584680	568440	1882400	2455300	2500500	1.09847	0.00807835	0.0333797	3.50803	1.81066	up
mws0983	C20H39NO2	N-Oleoylethanolamine	Alkaloids	Alkaloids	5031	3957.8	2699.2	226300	290780	223490	1.12088	0.00803686	0.0333797	63.3616	5.98554	up
Lmyn012331	C18H34O2	Petroselinic acid	Lipids	Free fatty acids	745480	605080	640080	3011300	3904600	3281500	1.1182	0.00797405	0.0333797	5.12267	2.3569	up
Zmbp002538	C11H12N2O2	1-Methoxy-indole-3-acetamide	Alkaloids	Plumerane	2259600	2663400	3594300	15836000	11775000	12838000	1.10623	0.0077726	0.0332428	4.74904	2.24764	up
pme1119	C10H12N4O5	Inosine	Nucleotides and derivatives	Nucleotides and derivatives	15664	8655.1	21724	94804	71749	68430	1.07024	0.00777249	0.0332428	5.10354	2.3515	up
Zmyn000108	C6H10O8	D-Saccharic acid*	Others	Saccharides and Alcohols	97043	58548	53691	139410	162870	178550	1.02232	0.0077374	0.0332428	2.29752	1.20008	up
Lmsn000842	C20H18O14	4,6-(S)-Hexahydroxydiphenoyl-β-D-glucose	Phenolic acids	Phenolic acids	78825000	99326000	75545000	181690	598760	279380	1.11943	0.00770332	0.0332428	0.00417756	-7.90312	down
pmb2799	C18H32O3	12,13-Epoxy-9-Octadecenoic Acid	Lipids	Free fatty acids	9	9	9	6676	9076.7	7895.7	1.1266	0.00765864	0.0332428	875.867	9.77457	up
MWSHY0050	C27H30O15	Kaempferol-3-O-rutinoside(Nicotiflorin)*	Flavonoids	Flavonols	38798000	52474000	48609000	320920	463110	403720	1.1256	0.00765803	0.0332428	0.00849115	-6.87982	down
Lmbn001930	C7H6O2	2-Hydroxybenzaldehyde (Salicylaldehyde)	Phenolic acids	Phenolic acids	35921	18953	34580	73246	102490	96405	1.04606	0.00758873	0.0332428	3.04225	1.60514	up
MA10012327	C18H37NO2	D-Sphingosine	Lipids	Sphingolipids	13309	11956	16038	9	9	9	1.12664	0.00752718	0.0332428	0.000653706	-10.5791	down
Lmsn002785	C27H24O18	1,2,6-Tri-O-galloyl-β-D-glucose	Phenolic acids	Phenolic acids	271720	329700	246580	9	9	9	1.12721	0.00749605	0.0332428	3.18396e-05	-14.9388	down
pmn001637	C20H18O10	Kaempferol-3-O-arabinoside (Juglanin)	Flavonoids	Flavonols	1420500	1899200	1826800	9	9	9	1.12705	0.00745695	0.0332428	5.24628e-06	-17.5403	down
pmn001384	C25H24O12	Isochlorogenic acid C	Phenolic acids	Phenolic acids	9	9	9	111550	149830	125950	1.12686	0.00739358	0.0332428	14345.6	13.8083	up
Lmtp003948	C22H24O12	3',5',5,7-Tetrahydroxy-4'-methoxyflavanone-3'-O-glucoside	Flavonoids	Flavones	1540700	1485800	1160600	26679	56854	36704	1.11911	0.00731219	0.0331433	0.0287161	-5.122	down
Lmsn004674	C15H18O7	1-O-Cinnamoyl-β-D-glucose	Phenolic acids	Phenolic acids	22954	27231	31001	9	9	9	1.12678	0.00730219	0.0331433	0.00033257	-11.5541	down
Hmfn000531	C6H8O6	L-Ascorbic acid (Vitamin C)	Others	Vitamin	25374000	34073000	29470000	492400	378540	347470	1.12495	0.00729273	0.0331433	0.0137028	-6.18939	down
Lmsn003088	C27H24O18	1,4,6-Tri-O-galloyl-β-D-glucose	Phenolic acids	Phenolic acids	703720	743360	557320	9	9	9	1.12724	0.00709429	0.0328702	1.34704e-05	-16.1799	down
Hmdn001667	C20H16O13	Ellagic acid-4-O-glucoside	Tannins	Tannin	43161000	53687000	57175000	1004800	1253100	1007700	1.12544	0.00693562	0.0323146	0.021202	-5.55965	down
Lmbn004847	C10H12O3	4-Methoxyphenylpropionic acid*	Phenolic acids	Phenolic acids	20180	13507	5990.7	66324	57378	83185	1.03483	0.00688227	0.0322462	5.21419	2.38244	up
Lmsn003297	C21H22O11	3,4,2',4',6'-Pentahydroxychalcone-4'-O-glucoside	Flavonoids	Chalcones	9	9	9	19703	15866	15197	1.12702	0.00681928	0.0321315	1880.22	10.8767	up
mws0367	C18H30O2	α-Linolenic Acid	Lipids	Free fatty acids	2223600	1412200	1519000	3768600	5017800	4099300	1.06069	0.0067993	0.0321315	2.49975	1.32178	up
Lmyn000160	C8H14O8	Mucic acid Dimethyl Ester	Phenolic acids	Phenolic acids	3371200	3472200	2658800	269690	398080	276720	1.11953	0.00678859	0.0321315	0.099397	-3.33065	down
Lmqn004838	C15H8O8	3-O-Methylellagic acid	Tannins	Tannin	405530	417750	318860	6596.8	13974	6396.7	1.11786	0.00666265	0.0319348	0.0236114	-5.40437	down
Lmsn002494	C19H14O12	Ellagic acid-4-O-Xyloside	Tannins	Tannin	21603000	28642000	24636000	156680	84413	115880	1.12374	0.00666183	0.0319348	0.0047672	-7.71264	down
mws0853	C11H14O4	Sinapyl alcohol*	Phenolic acids	Phenolic acids	7825.3	27900	28005	108840	127050	156570	1.0303	0.00655364	0.0317775	6.15814	2.62249	up
mws0919	C21H20O10	Kaempferol-3-O-rhamnoside (Afzelin)(Kaempferin)	Flavonoids	Flavonols	378670	316970	304420	51304	55377	54107	1.12434	0.00654365	0.0317775	0.160778	-2.63685	down
mws2623	C18H34O2	11-Octadecanoic acid(Vaccenic acid)	Lipids	Free fatty acids	756030	608390	626700	2856000	3678200	3293200	1.1176	0.00651974	0.0317775	4.93561	2.30323	up
pmp000593	C27H30O15	Luteolin-7-O-rutinoside	Flavonoids	Flavones	14168000	18773000	16758000	94483	99717	127940	1.12577	0.00649093	0.0317775	0.00648182	-7.26939	down
pmb3107	C15H20O10	Glucosyringic Acid	Phenolic acids	Phenolic acids	37800	32801	25035	1128700	1056400	1364700	1.12339	0.00640635	0.0317775	37.1178	5.21404	up
Lmhp008440	C20H40NO7P	LysoPE 15:1	Lipids	LPE	9	9	9	3988.5	5139.4	5106.2	1.12667	0.00631819	0.0315531	527.189	9.04218	up
Lmjp003149	C23H28O12	4'-Methoxycatalposide	Terpenoids	Monoterpenoids	18480	17008	22139	9	9	9	1.12675	0.00625269	0.0314141	0.00046853	-11.0596	down
mws0396	C18H34O2	Elaidic Acid	Lipids	Free fatty acids	3220200	2514600	2678200	11976000	15241000	14628000	1.11707	0.00611427	0.0309048	4.97385	2.31436	up
Cmhn001480	C46H36O30	Pterocarinin A	Tannins	Tannin	25429	30868	33373	9	9	9	1.12687	0.0061014	0.0309048	0.000301104	-11.6975	down
mws0282	C11H12N2O2	L-Tryptophan	Amino acids and derivatives	Amino acids and derivatives	1329700	1288900	1829500	31960000	24586000	29656000	1.12378	0.00607008	0.0309048	19.3795	4.27646	up
Lmsn002548	C15H18O9	1-O-Caffeoyl-β-D-glucose	Phenolic acids	Phenolic acids	448660	225390	77780	2550600	2931700	3571900	1.04967	0.00605876	0.0309048	12.0429	3.59011	up
Lmpp003465	C21H20O13	Myricetin-3-O-β-D-glucoside*	Flavonoids	Flavonols	1763200	1893400	1457300	44450	55197	53341	1.12598	0.00602756	0.0309048	0.0299161	-5.06293	down
Zmdp000976	C7H13NO4S	S-(2-Carboxypropyl)cysteine	Amino acids and derivatives	Amino acids and derivatives	9	9	9	13391	17452	16185	1.1268	0.00581185	0.0306777	1741.78	10.7663	up
MWSHY0098	C15H14O7	Epigallocatechin	Flavonoids	Flavanols	3845300	3925400	3034500	66037	202100	85205	1.1082	0.00572963	0.0304364	0.0327011	-4.93452	down
Lmhp112042	C21H38O4	1-Linoleoylglycerol	Lipids	Glycerol ester	11677	5942.4	5468.7	516990	401430	444840	1.1188	0.00551122	0.0298465	59.046	5.88377	up
pmn001691	C18H32O5	9,12,13-Trihydroxy-10,15-octadecadienoic acid	Lipids	Free fatty acids	5189.5	3720	2367	124430	149030	118010	1.116	0.00524699	0.0287894	34.7156	5.11751	up
MWSHY0092	C27H32O15	Eriodictyol-7-O-Rutinoside (Eriocitrin)	Flavonoids	Flavanones	1200000	1544900	1396500	6139	11570	5109	1.12275	0.00523744	0.0287894	0.00550973	-7.5038	down
Lmsn005333	C22H22O11	4-O-Galloyl-1-O-Cinnamoyl-β-D-glucose	Phenolic acids	Phenolic acids	748320	959780	841640	9	9	9	1.12715	0.00514239	0.0285917	1.05893e-05	-16.527	down
Lmhp009773	C27H46O9	1-α-Linolenoyl-glycerol-3-O-glucoside	Lipids	Glycerol ester	4361.9	1612.8	3896.5	34290	27324	26233	1.08551	0.00510116	0.0285528	8.89932	3.1537	up
Xmsn002700	C21H22O12	Taxifolin-3'-O-glucoside	Flavonoids	Flavanonols	54833	51371	42504	325510	353280	407280	1.12086	0.00501423	0.0282558	7.30337	2.86856	up
MWSmce689	C19H32O2	Methyl linolenate	Lipids	Free fatty acids	9	9	9	1499400	1896800	1609300	1.12702	0.00500436	0.0282558	185389	17.5002	up
Lmfn001584	C21H22O14	Methyl 4,6-di-O-galloyl-D-glucoside	Phenolic acids	Phenolic acids	18921	24111	22468	9	9	9	1.12702	0.00488807	0.0280157	0.000412214	-11.2443	down
pmp000596	C27H30O17	Quercetin-3-O-(2''-O-galactosyl)glucoside	Flavonoids	Flavonols	9	9	9	87895	69949	74655	1.12718	0.00477199	0.0276378	8611.07	13.072	up
Lmhp010573	C27H48O9	1-Linoleoylglycerol-3-O-glucoside	Lipids	Glycerol ester	9	9	9	7801.8	7126.5	6129.8	1.12692	0.00476446	0.0276378	779.93	9.6072	up
pmb3142	C13H16O8	Salicylic acid-2-O-glucoside	Phenolic acids	Phenolic acids	243880	190180	222930	5878300	6519300	5170800	1.12503	0.00468479	0.0275149	26.7407	4.74097	up
Lmlp003024	C20H30O7N4	N'-p-Coumaroylagmatine-glucoside	Alkaloids	Phenolamine	199940	158630	176090	11885	8546.5	13000	1.12024	0.00467403	0.0275149	0.0625285	-3.99934	down
mws2120	C13H8O8	Brevifolin carboxylic acid	Phenolic acids	Phenolic acids	84938000	107440000	94719000	280290	580580	325460	1.1241	0.00463272	0.0275149	0.00413216	-7.91889	down
HJN087	C21H22O10	Naringenin-4'-O-glucoside	Flavonoids	Flavanones	1299400	1289700	1054200	75153	55132	78929	1.12222	0.00458699	0.0275149	0.0574243	-4.12219	down
pmb2871	C13H16O9	1-O-Gentisoyl-β-D-glucoside*	Phenolic acids	Phenolic acids	726230	719970	601470	83196	82568	78854	1.12584	0.00449246	0.0271501	0.119462	-3.06538	down
Lmfn001158	C20H20O13	Ginnalin A (2,6-Di-O-Galloyl-1,5-Anhydro-D-Glucitol)	Tannins	Tannin	1407000	1116100	1238200	10136	32071	26242	1.11115	0.0044646	0.0271501	0.0181982	-5.78006	down
pmn001534	C34H28O22	1,2,3,6-Tetra-O-galloyl-β-D-glucose	Phenolic acids	Phenolic acids	5965100	7456300	6436400	27475	8281.8	20642	1.11773	0.0044107	0.027048	0.00284013	-8.45983	down
pmn001706	C30H48O4	2-Hydroxyoleanolic acid	Terpenoids	Triterpene	8044400	7814200	7838000	2244500	3235000	3442400	1.08945	0.00431061	0.0268287	0.376505	-1.40926	down
mws0027	C9H10O5	Syringic acid	Phenolic acids	Phenolic acids	9	9	9	44690	55857	48612	1.12694	0.00430147	0.0268287	5524.41	12.4316	up
pme0014	C5H9NO4	L-Glutamic acid	Amino acids and derivatives	Amino acids and derivatives	14907000	19088000	16995000	6121100	7005600	8893000	1.07721	0.00419726	0.0265191	0.431843	-1.21142	down
mws0009	C10H10O3	Coniferaldehyde	Phenolic acids	Phenolic acids	9	9	9	29125	35657	35637	1.12697	0.00419399	0.0265191	3719.22	11.8608	up
Lmbn001754	C7H12O5	3-Isopropylmalic Acid*	Organic acids	Organic acids	88110	56518	26399	244010	326550	337510	1.038	0.00417311	0.0265191	5.30951	2.40858	up
MWS1848	C8H8O2	Phenyl acetate	Phenolic acids	Phenolic acids	13496	18436	15536	74903	82363	65586	1.1146	0.00403608	0.0260937	4.69478	2.23106	up
pmb3101	C7H12O5	2-Isopropylmalic Acid	Organic acids	Organic acids	69512	43470	33348	286950	327660	380470	1.09605	0.00400751	0.0260937	6.80025	2.76559	up
Zmhn003297	C21H20O14	3-O-Digalloyl quinic acid	Phenolic acids	Phenolic acids	423170	504130	416750	9	9	9	1.12722	0.00391593	0.0257157	2.00885e-05	-15.6033	down
Lmsn001753	C48H28O30	Punicalagin (2,3-HHDP-4,6-gallagy l-D-glucose)	Tannins	Tannin	1280000	1083400	1052300	9	9	9	1.12719	0.00389702	0.0257157	7.90468e-06	-16.9489	down
Lmsn005788	C28H28O14	Phloretin-4'-O-(6''-Galloyl)glucoside	Flavonoids	Chalcones	724530	834340	677440	9	9	9	1.12724	0.00386605	0.0257157	1.20735e-05	-16.3378	down
Zmpn008194	C30H48O4	Corosolic acid*	Terpenoids	Triterpene	8608000	8833400	8625500	1456000	2845800	2671700	1.0771	0.00386398	0.0257157	0.267523	-1.90226	down
MWS20204	C42H32O27	Methyl chebulagic acid	Tannins	Tannin	319690	289680	257940	9	9	9	1.12722	0.00378145	0.0256401	3.11307e-05	-14.9713	down
pmn001367	C13H16O9	Protocatechuic acid-4-O-glucoside*	Phenolic acids	Phenolic acids	588260	642370	518530	68518	57449	81118	1.12031	0.00375226	0.0256401	0.118391	-3.07837	down
Zmzn002575	C6H5NO3	2-Nitrophenol	Phenolic acids	Phenolic acids	39757	51183	31154	103690	96678	95008	1.06969	0.00370045	0.0255056	2.41925	1.27456	up
Cmhn001812	C40H28O25	Phloroglucinol-Pedunculagin	Tannins	Tannin	315750	262700	318200	9	9	9	1.12703	0.00364973	0.0253656	3.01121e-05	-15.0193	down
Lmhp010515	C25H52NO7P	LysoPC 17:0(2n isomer)	Lipids	LPC	9	9	9	9335	9447.8	11187	1.12712	0.00358737	0.0251417	1109.99	10.1163	up
Cmpp003619	C10H8O4	6,7-Dihydroxy-4-methylcoumarin	Lignans and Coumarins	Coumarins	228220	185440	274530	747600	907800	944790	1.10645	0.00357058	0.0251417	3.7783	1.91774	up
MWS20201	C13H16O10	1-O-Galloyl-β-D-glucose	Phenolic acids	Phenolic acids	3349600	2918300	2763800	99825	72556	115620	1.1225	0.00345873	0.0248519	0.0318878	-4.97085	down
pme2743	C10H11NO3	N-Phenylacetylglycine	Amino acids and derivatives	Amino acids and derivatives	12941	16417	23385	69780	55876	73536	1.0878	0.00342666	0.0248507	3.77665	1.91711	up
MWSCX016	C7H6O3	4-Hydroxybenzoic acid	Phenolic acids	Phenolic acids	102070	124860	112270	9	9	9	1.12716	0.00338134	0.0247372	7.95991e-05	-13.6169	down
Hmsn002272	C15H20O8	Demethyl coniferin	Phenolic acids	Phenolic acids	9	9	9	48161	57010	57660	1.12704	0.00317212	0.0234119	6030.78	12.5581	up
HJN110	C30H48O3	Betulinic acid	Terpenoids	Triterpene	109830	132960	101250	6430.9	20632	10753	1.08284	0.00313953	0.0233783	0.109917	-3.18551	down
pme0321	C21H20O10	Kaempferol-7-O-rhamnoside	Flavonoids	Flavonols	389230	381330	330740	70849	67503	61344	1.1245	0.00310808	0.0233526	0.181328	-2.46333	down
MWS0559	C6H10O5	1,6-anhydro-β-D-glucose	Others	Saccharides and Alcohols	73119	87950	77358	9	9	9	1.12718	0.00306599	0.0233526	0.000113242	-13.1083	down
mws4174	C8H15NO6	N-Acetyl-D-mannosamine	Others	Saccharides and Alcohols	215350	204030	207310	73501	93337	57560	1.0908	0.00306446	0.0233526	0.358069	-1.48169	down
pmp000438	C30H50O2	Betulin	Terpenoids	Triterpene	87584	78053	73996	27690	5692.3	8010.3	1.01217	0.00297875	0.0232176	0.172733	-2.53338	down
mws1506	C29H36O16	Plantamajoside	Phenolic acids	Phenolic acids	9	9	9	2471.2	2906.3	2940.3	1.1269	0.00297286	0.0232176	308.067	8.2671	up
Zmhn002783	C14H14O9	5-O-Galloylshikimic acid	Phenolic acids	Phenolic acids	136200	158880	162000	9	9	9	1.12709	0.0028356	0.0225228	5.90706e-05	-14.0472	down
MWSmce248	C9H8O3	3-Hydroxycinnamic Acid*	Phenolic acids	Phenolic acids	24498	23676	20747	329340	295250	351380	1.12553	0.00279185	0.0223885	14.1607	3.82382	up
Lmzn006284	C30H48O4	2α-Hydroxyursolic acid	Terpenoids	Triterpene	7583600	8063100	6836200	2307500	3722000	3750800	1.05202	0.00273713	0.0221627	0.435011	-1.20088	down
pme0500	C18H32O16	D-Melezitose	Others	Saccharides and Alcohols	85217	110810	94086	217280	234830	192100	1.09399	0.00273034	0.0221627	2.22055	1.15092	up
Lmhp009034	C21H42NO7P	LysoPE 16:1	Lipids	LPE	9	9	9	8648.8	8614.7	10050	1.12716	0.00269179	0.0221627	1011.61	9.98244	up
mws0014	C10H10O4	Ferulic acid	Phenolic acids	Phenolic acids	8735.5	4314.2	5362.3	1080200	1287500	1205900	1.12342	0.00256795	0.0215497	194.091	7.60059	up
HJN003	C17H22O10	1-O-Sinapoyl-D-glucose	Phenolic acids	Phenolic acids	11086	6683.8	14849	37835	31270	40906	1.05443	0.0024998	0.0212738	3.37263	1.75387	up
pmb2657	C10H18N4O6	Argininosuccinic acid	Organic acids	Organic acids	63270	50732	49604	22153	11213	10176	1.05563	0.00249589	0.0212738	0.266139	-1.90975	down
mws0629	C13H16N2O5	L-Aspartyl-L-Phenylalanine	Amino acids and derivatives	Amino acids and derivatives	26218	15359	21481	206740	182480	169250	1.11519	0.00249314	0.0212738	8.85645	3.14673	up
Hmyp002656	C11H11NO4	Methyl dioxindole-3-acetate	Alkaloids	Plumerane	9	9	9	39322	44379	37707	1.12702	0.002458	0.0212738	4496.59	12.1346	up
Lmqp000427	C6H11NO3	N-Methyl-Trans-4-Hydroxy-L-Proline	Amino acids and derivatives	Amino acids and derivatives	42070	38452	31673	169420	195380	164270	1.11648	0.00244757	0.0212738	4.71563	2.23745	up
pme0281	C8H6O4	Terephthalic acid	Phenolic acids	Phenolic acids	667870	521600	490310	2120600	2068900	2493700	1.11285	0.00243864	0.0212738	3.97862	1.99227	up
Lmmn001643	C9H8O3	2-Hydroxycinnamic acid*	Phenolic acids	Phenolic acids	26168	23058	16015	413930	356750	355640	1.11982	0.00242939	0.0212738	17.264	4.10969	up
Jmwn002620	C15H18O9	Vanillic Acid-4-O-Glucuronide	Phenolic acids	Phenolic acids	413160	216850	68517	2384800	2691800	3129500	1.04558	0.00241352	0.0212738	11.7477	3.55431	up
MWSmce455	C9H10O4	Vanillic acid methyl ester	Phenolic acids	Phenolic acids	16455	10484	8095.6	81051	93779	102810	1.10244	0.00241121	0.0212738	7.92474	2.98636	up
HJN041	C21H24O11	Epicatechin glucoside	Flavonoids	Flavanols	26223	25451	26246	845690	814070	949920	1.12702	0.00235587	0.0212738	33.4918	5.06574	up
Hmmp002124	C9H7NO	Indole-3-carboxaldehyde	Alkaloids	Plumerane	165750	176970	264190	870820	692400	728430	1.09888	0.00233021	0.0212738	3.77593	1.91683	up
pmb0855	C24H50NO7P	LysoPC 16:0	Lipids	LPC	1588400	998310	591170	3936800	5239100	4880300	1.04937	0.00231029	0.0212738	4.42314	2.14507	up
pmb1912	C20H23N7O7	10-Formyltetrahydrofolic Acid	Alkaloids	Alkaloids	412330	341330	305720	4190700	3729200	3570600	1.12293	0.00227013	0.0212738	10.8464	3.43915	up
Hmqn003054	C18H34O5	9,10,11-Trihydroxy-12-octadecenoic acid	Lipids	Free fatty acids	8390.5	2284.3	1204.3	150140	126760	124810	1.0785	0.00226887	0.0212738	33.8165	5.07966	up
pmb0789	C14H21NO8	Pyridoxine-5'-O-glucoside	Others	Vitamin	83112	45973	27693	316210	300680	303620	1.06489	0.00223748	0.0212738	5.87142	2.55371	up
Lmbp003668	C20H18O10	Kaempferol-3-O-arabinoside	Flavonoids	Flavonols	5242700	4693800	4490900	64841	75637	61664	1.12687	0.00222839	0.0212738	0.014011	-6.1573	down
pme0282	C8H6O4	Phthalic acid	Phenolic acids	Phenolic acids	78681	57924	65020	253720	219180	266890	1.11334	0.00218815	0.0212738	3.66914	1.87544	up
Lmmn002179	C14H18O8	Methyl salicylate-2-O-glucoside	Phenolic acids	Phenolic acids	12727	27136	24865	364210	357220	421290	1.11218	0.00218367	0.0212738	17.6542	4.14194	up
pmn001694	C18H34O5	9,10,13-Trihydroxy-11-Octadecenoic Acid	Lipids	Free fatty acids	71209	27162	13607	2200200	2087000	1850000	1.09733	0.00208494	0.0212738	54.8072	5.77629	up
mws0458	C8H8O3	Vanillin; 4-Hydroxy-3-Methoxybenzaldehyde*	Phenolic acids	Phenolic acids	86907	100060	70963	2620200	2373200	2766100	1.12451	0.0020002	0.0211161	30.0837	4.91091	up
pmb2221	C18H39NO3	4-Hydroxysphinganine	Lipids	Sphingolipids	1066900	1058900	924060	176610	180400	212580	1.12304	0.00196361	0.0209955	0.186759	-2.42075	down
Lmhp009187	C20H42NO7P	LysoPE 15:0	Lipids	LPE	9	9	9	15221	17667	16057	1.12702	0.00193213	0.0209272	1812.78	10.824	up
Lmsn001812	C34H26O23	Punigluconin	Tannins	Tannin	16604000	18429000	19272000	20917	9402.5	18025	1.12368	0.00188974	0.0207374	0.00089024	-10.1335	down
mws0277	C7H12O6	Quinic Acid	Organic acids	Organic acids	65262000	64118000	63969000	34977000	30062000	29390000	1.11376	0.00185773	0.0206579	0.488386	-1.03391	down
mws5042	C11H14N2O3	L-Glycyl-L-phenylalanine	Amino acids and derivatives	Amino acids and derivatives	38727	21834	23006	91829	96546	86468	1.07773	0.00178584	0.0201269	3.28889	1.7176	up
MWS20202	C20H20O14	1,6-di-O-galloyl-β-D-glucose	Phenolic acids	Phenolic acids	1884800	1639700	1834700	9	9	9	1.12713	0.00174692	0.0199579	5.03807e-06	-17.5987	down
Lmbn001467	C7H13NO3	5-Acetamidopentanoic Acid	Organic acids	Organic acids	76254	60734	49686	343300	309600	376780	1.11284	0.00173067	0.0199579	5.51593	2.4636	up
Lmsn005754	C22H22O11	1-O-Galloyl-2-O-Cinnamoyl-β-D-glucose	Phenolic acids	Phenolic acids	1593100	1632500	1422600	10498	10083	17595	1.12373	0.00172973	0.0199579	0.00821307	-6.92786	down
mws0049	C15H14O7	Gallocatechin	Flavonoids	Flavanols	29852000	34582000	32616000	340950	754660	453740	1.12114	0.00172264	0.0199579	0.0159645	-5.96899	down
pmp001086	C6H6O3	5-Hydroxymethylfurfural	Others	Others	279870	221730	237170	50100	43226	19183	1.07674	0.00162932	0.0196935	0.152292	-2.71508	down
mws1610	C30H48O4	Maslinic acid*	Terpenoids	Triterpene	7700500	7544800	6630300	2269900	3480100	3519900	1.06756	0.00160615	0.0196935	0.423755	-1.2387	down
MWSmce040	C8H8O3	Isovanillin	Phenolic acids	Phenolic acids	9	9	9	111860	113710	99876	1.12711	0.00159404	0.0196935	12053.6	13.5572	up
MWSHY0060	C22H18O11	Epigallocatechin-3-gallate*	Flavonoids	Flavanols	5759700	5201000	5042500	58626	137200	94885	1.11988	0.00155829	0.0196912	0.0181658	-5.78263	down
mws1491	C18H32O2	Linoleic acid	Lipids	Free fatty acids	1824900	808300	915140	8932900	10070000	11236000	1.09642	0.00146686	0.0188209	8.52198	3.09119	up
Hmln000297	C6H12O6	Inositol*	Others	Saccharides and Alcohols	1717400	1818000	1909900	610020	603620	642490	1.12401	0.00144668	0.0188209	0.340868	-1.55271	down
MWSHY0094	C22H18O11	Gallocatechin gallate*	Flavonoids	Flavanols	5522100	4962400	4854800	56184	160090	96932	1.11552	0.00140194	0.0185591	0.0204185	-5.61398	down
pmb2922	C15H24N2O17P2	Uridine 5'-diphospho-D-glucose	Nucleotides and derivatives	Nucleotides and derivatives	1958200	1734200	1794100	960730	761920	633420	1.08152	0.00139177	0.0185591	0.42943	-1.2195	down
pmd0130	C22H46NO7P	LysoPC 14:0	Lipids	LPC	5795.7	1948.9	3864.3	40345	35221	43750	1.09036	0.00138241	0.0185591	10.278	3.36148	up
Lmdn001925	C26H34O12	Olivil-4'-O-glucoside	Lignans and Coumarins	Lignans	9	9	9	168280	148680	154220	1.12723	0.00137683	0.0185591	17451.1	14.091	up
MWSmce632	C10H10O4	Vanillin acetate	Phenolic acids	Phenolic acids	9	9	9	184690	168840	164410	1.1272	0.00126909	0.0179394	19183	14.2275	up
MWSHY0075	C21H24O10	Phloretin-2'-O-glucoside (Phlorizin)	Flavonoids	Chalcones	91510	85044	73985	29855	33126	18928	1.07626	0.00124188	0.0178574	0.326931	-1.61294	down
pmb0880	C23H48NO7P	LysoPE 18:0(2n isomer)	Lipids	LPE	9719.5	10385	11826	2048.5	2282.7	4262.3	1.06359	0.00122822	0.0178574	0.269131	-1.89362	down
Lmzn106284	C30H48O4	Alphitolic acid	Terpenoids	Triterpene	7686300	8451500	7377400	2309800	3588700	3530200	1.07547	0.00116451	0.017343	0.400962	-1.31846	down
pmb2795	C10H10O3	4-Methoxycinnamic acid	Phenolic acids	Phenolic acids	99794	86030	81012	19099	20091	31333	1.09315	0.00113365	0.0171902	0.264293	-1.91979	down
Lmsn001090	C27H22O19	Lagerstannin C	Tannins	Tannin	24033000	23290000	21563000	10335	16805	14297	1.12669	0.00101488	0.0156742	0.00060153	-10.6991	down
mws0473	C5H8O4	2-Methylsuccinic acid*	Organic acids	Organic acids	1461700	593840	696940	4324900	4377200	3671700	1.06049	0.000977058	0.0153748	4.49551	2.16848	up
mws0906	C16H22O8	Coniferin	Phenolic acids	Phenolic acids	138190	75223	37316	887170	1006000	1092400	1.07928	0.000954248	0.0153047	11.9076	3.57381	up
Zmdp001647	C10H18N2O5	γ-Glutamyl-L-valine	Amino acids and derivatives	Amino acids and derivatives	122060	125350	165950	297970	315910	350260	1.09467	0.000946048	0.0153047	2.33245	1.22184	up
mws2212	C9H8O4	Caffeic acid	Phenolic acids	Phenolic acids	59307	43079	16693	604090	516770	517640	1.08316	0.000908893	0.0151603	13.7598	3.78238	up
mws0262	C4H6O6	L-Tartaric acid	Organic acids	Organic acids	83124	90406	84959	355250	330600	323640	1.12539	0.000906813	0.0151603	3.90535	1.96545	up
Lmbn001288	C5H8O4	2-Hydroxy-2-methyl-3-oxobutanoic acid	Organic acids	Organic acids	116600	60226	52318	372600	388820	311920	1.07195	0.000891759	0.0151603	4.68413	2.22778	up
Lmmn000806	C5H8O4	Dimethylmalonic acid*	Organic acids	Organic acids	103870	34418	54082	316040	352990	287130	1.0527	0.000849362	0.0150717	4.97042	2.31337	up
Lmyp004617	C21H22O9	Pinocembrin-7-O-glucoside (Pinocembroside)	Flavonoids	Flavanones	4467300	4254200	3923600	790470	992010	889100	1.12304	0.000772103	0.0139986	0.211274	-2.24281	down
pmn001525	C23H26O11	3,5-Digalloylshikimic acid	Phenolic acids	Phenolic acids	65272	59290	62277	9	9	9	1.12716	0.000768147	0.0139986	0.000144509	-12.7565	down
Zmyn000453	C6H8O7	Isocitric Acid	Organic acids	Organic acids	31991000	32581000	32842000	14298000	11723000	11990000	1.11639	0.000745092	0.0139986	0.390201	-1.35771	down
pmb3066	C22H26O12	5-O-p-Coumaroylshikimic acid O-glucoside	Phenolic acids	Phenolic acids	580030	494800	500030	29920	63919	75491	1.09403	0.000703544	0.0136455	0.107521	-3.21731	down
Hmgn001653	C7H6O3	Protocatechualdehyde	Phenolic acids	Phenolic acids	45900	71512	64484	333970	295390	347040	1.11221	0.000703107	0.0136455	5.3679	2.42436	up
mws1200	C10H10O3	Trans-4-Hydroxycinnamic Acid Methyl Ester	Phenolic acids	Phenolic acids	169230	158090	139970	32681	44556	59315	1.08402	0.000693016	0.0136455	0.292221	-1.77487	down
mws1337	C9H17NO5	D-Pantothenic Acid	Others	Vitamin	479990	367040	331890	1037200	898870	1019600	1.09162	0.000687498	0.0136455	2.5071	1.32602	up
Lmyn003256	C27H22O18	Isocorilagin	Tannins	Tannin	6197300	6737300	6346500	9	9	9	1.12722	0.000626946	0.013407	1.40034e-06	-19.4458	down
Lmhp011388	C21H36O4	2-α-Linolenoyl-glycerol	Lipids	Glycerol ester	72728	46470	45641	356460	305170	355110	1.11041	0.000621704	0.013407	6.16808	2.62482	up
pmf0139	C6H12O6	D-Galactose*	Others	Saccharides and Alcohols	1922600	1855200	2128000	591890	544000	693720	1.11466	0.000618876	0.013407	0.309799	-1.6906	down
pme3017	C4H9NO2	2-Aminoisobutyric acid	Organic acids	Organic acids	54701	129100	304810	1331300	1384900	1468700	1.04317	0.000609477	0.013407	8.56489	3.09843	up
Lmyn002764	C27H22O18	Phyllanemblinin B	Tannins	Tannin	6430000	6106800	6625200	16777	16015	20932	1.12647	0.000562102	0.0133941	0.00280367	-8.47847	down
pmb3041	C23H22O14	Tricin-7-O-saccharic acid	Flavonoids	Flavones	42235	15345	18679	216440	180380	181950	1.08058	0.000539246	0.0132274	7.58953	2.92401	up
Zmyn004676	C18H30O3	17-Hydroxylinolenic acid	Lipids	Free fatty acids	7538.1	5704.7	4222.6	23769	21731	26115	1.09377	0.000501516	0.0126747	4.10039	2.03576	up
Lmhp012042	C21H38O4	2-Linoleoylglycerol	Lipids	Glycerol ester	35303	21367	20701	704360	716160	771510	1.12089	0.000500381	0.0126747	28.3314	4.82433	up
HJN083	C26H34O11	Lariciresinol-4'-O-glucoside	Lignans and Coumarins	Lignans	61188	9331.1	25913	273380	317250	339690	1.03589	0.000480764	0.0126747	9.64741	3.27014	up
mws0028	C8H8O4	Vanillic acid	Phenolic acids	Phenolic acids	9	9	9	289170	277180	269480	1.1272	0.000422559	0.0117472	30956.7	14.918	up
HJN093	C20H20O12	2-O-Salicyl-6-O-Galloyl-D-Glucose	Phenolic acids	Phenolic acids	305250	278430	272330	9020.8	22640	17129	1.10935	0.000370164	0.0106454	0.0569968	-4.13298	down
pmn001690	C16H24O7	3-Hydroxy-4-isopropylbenzylalcohol-3-O-glucoside	Phenolic acids	Phenolic acids	232660	211690	205990	19565	31188	29586	1.11666	0.000367191	0.0106454	0.123534	-3.01702	down
mws1409	C15H22N2O18P2	Uridine-5'-diphosphoglucuronic acid	Nucleotides and derivatives	Nucleotides and derivatives	32381	28870	27366	8493.9	4110.1	7482.8	1.07731	0.000353635	0.0106454	0.22667	-2.14134	down
pmc0281	C15H21N5O8	Ribosyladenosine	Nucleotides and derivatives	Nucleotides and derivatives	21995	20106	29979	74198	70060	77275	1.1039	0.000346543	0.0106454	3.07343	1.61985	up
Cmsp005051	C26H34O11	Isolariciresinol-9-O-glucoside	Lignans and Coumarins	Lignans	423750	410910	389960	57055	46568	49303	1.12481	0.000267481	0.00892317	0.124876	-3.00143	down
MWSmce585	C4H9NO2	Methyl 3-aminopropanoate	Amino acids and derivatives	Amino acids and derivatives	101860	158060	368560	2084800	1930800	2311300	1.07942	0.000265116	0.00892317	10.067	3.33156	up
Lmbn007891	C18H34O4	Hydroxy ricinoleic acid	Lipids	Free fatty acids	5074.6	2429.2	1283	25672	27931	27053	1.06606	0.000222332	0.00806194	9.17922	3.19837	up
MWS4296	C11H14N2O3	Glycylphenylalanine	Amino acids and derivatives	Amino acids and derivatives	21719	21440	15937	53312	56684	60669	1.10305	0.00021428	0.00806194	2.88793	1.53003	up
pmb0484	C5H14NO+	Choline	Alkaloids	Alkaloids	847870	1287100	3074500	18741000	17859000	20904000	1.08248	0.00016776	0.00666246	11.0384	3.46445	up
Zmdp002216	C11H20N2O5	L-γ-Glutamyl-L-leucine	Amino acids and derivatives	Amino acids and derivatives	9325.9	12519	13765	92403	83446	86014	1.11991	0.000158473	0.00660831	7.35366	2.87846	up
Lmmn003323	C16H32O3	2-Hydroxyhexadecanoic acid	Organic acids	Organic acids	223400	274400	146600	1098900	1250200	1247300	1.09922	0.000158256	0.00660831	5.58101	2.48053	up
Lmsn004384	C29H26O16	1,4-Di-O-galloyl-2-O-p-coumaroyl-β-D-glucose	Phenolic acids	Phenolic acids	89276	92117	88478	9	9	9	1.12722	0.000150692	0.00660831	0.000100048	-13.287	down
pme2246	C14H6O8	Ellagic acid	Tannins	Tannin	13604000	14208000	13950000	228990	164520	212670	1.12549	0.000137406	0.00660831	0.0145151	-6.1063	down
pmn001700	C30H48O3	24,30-Dihydroxy-12(13)-enolupinol	Terpenoids	Triterpene	208140	208440	182430	8250.2	36263	20619	1.06235	0.000116745	0.00608534	0.108733	-3.20114	down
Zmgn001448	C7H12O5	2-Propylmalic Acid*	Organic acids	Organic acids	75188	39680	37139	294120	314630	329120	1.09448	0.00010167	0.00565283	6.16991	2.62525	up
Zmlp005019	C21H18O12	3,3'-O-Dimethylellagic Acid-4'-O-arabinoside	Tannins	Tannin	38524	37418	38313	9	9	9	1.12719	7.92662e-05	0.004722	0.000236314	-12.047	down
pme3184	C10H14N5O6P	2'-Deoxyadenosine-5'-monophosphate	Nucleotides and derivatives	Nucleotides and derivatives	24776	12328	12261	109730	119290	121260	1.09687	6.20492e-05	0.0039807	7.09572	2.82695	up
pme0243	C5H8O4	Glutaric acid	Organic acids	Organic acids	31449	34049	24641	111860	122420	122500	1.11346	5.7029e-05	0.00396351	3.95811	1.98481	up
Rfmb091	C18H32O3	9S-Hydroxy-10E,12Z-octadecadienoic acid*	Lipids	Free fatty acids	32618	15803	11239	223020	234870	207390	1.09142	5.30834e-05	0.00396351	11.1512	3.47913	up
Zmgn000447	C3H7O7P	3-Phospho-D-glyceric acid	Others	Saccharides and Alcohols	366920	364950	280090	1399900	1268600	1336100	1.11603	5.29476e-05	0.00396351	3.95727	1.98451	up
pmd0160	C21H44NO7P	LysoPE 16:0(2n isomer)	Lipids	LPE	34095	12624	19460	199050	211640	197770	1.09368	4.8239e-05	0.00396351	9.19416	3.20072	up
Zmgn004894	C8H8O3	Methyl 4-hydroxybenzoate*	Phenolic acids	Phenolic acids	9669.8	15208	10648	381440	365800	366570	1.12319	4.74561e-05	0.00396351	31.3521	4.97049	up
pme2122	C5H9N3	Histamine	Alkaloids	Alkaloids	5552.1	8190.4	5655.9	38497	36674	37757	1.1149	3.39583e-05	0.00396351	5.82151	2.54139	up
MWSHY0174	C15H14O6	Epicatechin	Flavonoids	Flavanols	34766000	32244000	33433000	11281000	12359000	13543000	1.11976	3.00917e-05	0.00396351	0.37019	-1.43366	down
MWSHY0065	C15H14O6	Catechin	Flavonoids	Flavanols	33784000	31949000	33941000	11106000	11572000	12756000	1.1224	2.07895e-05	0.0034677	0.355499	-1.49208	down
Lmbn004790	C11H14O4	Methyl 3-(3-hydroxy-4-methoxyphenyl)propanoate*	Phenolic acids	Phenolic acids	16670	27883	19791	126300	129730	137240	1.11106	1.93231e-05	0.0034677	6.11199	2.61164	up
Lmbn005369	C18H32O3	13(S)-HODE;13(S)-Hydroxyoctadeca-9Z,11E-dienoic acid*	Lipids	Free fatty acids	25916	11808	11202	206500	196060	197290	1.10245	1.83178e-05	0.0034677	12.2604	3.61593	up
mws1164	C6H12O6	D-Fructose*	Others	Saccharides and Alcohols	1978600	2055800	1929400	606570	577280	696980	1.12097	1.22201e-05	0.0034677	0.315374	-1.66486	down
mws1350	C9H10O4	Syringaldehyde; 4-Hydroxy-3,5-Dimethoxybenzaldehyde	Phenolic acids	Phenolic acids	22213	19453	8316.2	449720	440190	448390	1.10709	5.16745e-07	0.000430966	26.7755	4.74284	up
