# Supplementary material for: Widely targeted metabolomics reveal the distribution of primary and secondary metabolites in pomegranate fruit
Source: Food Sci Nutr. 2024 Jun 26;12(9):6648–59. doi: 10.1002/fsn3.4264 (PMC11561811; doi:10.1002/fsn3.4264)
Supplement: Supplementary file 5 — Supplementary Table S5. [file FSN3-12-6648-s003.xlsx]

## Sheet: Sheet1
Supplementary table 5 Differential metabolites between seed and aril
Index	Formula	Compounds	Class I	Class II	Seed-1	Seed-2	Seed-3	Aril-1	Aril-2	Aril-3	VIP	p_value	FDR	Fold_Change	Log2FC	Type
MWSmce501	C8H8O4	Protocatechuic Acid Methyl Ester	Phenolic acids	Phenolic acids	202290	193620	169420	2493600	1353800	1442300	1.10186	0.0499235	0.0852949	9.35684	3.22602	up
Lmyp003951	C11H14O5	3-Hydroxy-1-(4-hydroxy-3,5-dimethoxyphenyl)propan-1-one	Phenolic acids	Phenolic acids	15326	29281	15469	9	9	9	1.11848	0.0495216	0.0847885	0.000449431	-11.1196	down
MWSslk132	C16H30O4	Hexadecanedioic acid	Lipids	Free fatty acids	262580	586500	429270	22144	87316	23786	1.03445	0.048891	0.0838878	0.104233	-3.26212	down
Zmzn000078	C3H7O6P	Dihydroxyacetone phosphate	Others	Saccharides and Alcohols	22640	11049	15778	157690	78403	107890	1.07348	0.0486587	0.0836679	6.95379	2.7978	up
pmn001384	C25H24O12	Isochlorogenic acid C	Phenolic acids	Phenolic acids	111550	149830	125950	4771000	2695100	2487300	1.10968	0.0484751	0.0836679	25.6975	4.68355	up
mws0248	C9H12N2O6	Uridine	Nucleotides and derivatives	Nucleotides and derivatives	532930	485740	268750	89732	68377	70669	1.08137	0.0483568	0.0836679	0.177703	-2.49246	down
Lmmn007418	C19H20O5	Casuarinondiol	Others	Others	23663	50707	31485	9	9	9	1.11854	0.048162	0.0835294	0.000255066	-11.9368	down
MWSmce119	C6H14N4O2	L-Arginine	Amino acids and derivatives	Amino acids and derivatives	17568000	20910000	32307000	3420200	4441200	5559600	1.07865	0.0479654	0.0833684	0.189602	-2.39895	down
Lmsn002336	C41H28O27	Granatin B (1-galloyl-2,4-DHHDP-3,6-HHDP-glucose)	Tannins	Tannin	5974.7	1998.2	3961.8	346390	149630	299770	1.09965	0.0478876	0.0833684	66.6787	6.05915	up
Zmjp003031	C27H30O16	Orientin-2''-O-galactoside	Flavonoids	Flavonoid carbonoside	39680	56043	53735	1394400	2486300	3151600	1.10952	0.0463899	0.081157	47.052	5.55618	up
Lmbp002592	C27H30O16	Kaempferol-3,7-O-diglucoside	Flavonoids	Flavonols	82051	83756	58858	2233600	4746300	3134100	1.11053	0.0462733	0.0811298	45.0181	5.49243	up
mws1089	C12H23O14P	Sucrose-6-phosphate	Others	Saccharides and Alcohols	9	9	9	137560	251220	315390	1.11883	0.0457306	0.0803538	26080.4	14.6707	up
pmn001516	C14H14O9	5-Galloylshikimic acid	Phenolic acids	Phenolic acids	9	9	9	238930	109520	163350	1.11904	0.045154	0.0795146	18955.6	14.2103	up
Li512115	C25H24O12	Isochlorogenic acid B	Phenolic acids	Phenolic acids	87269	158930	104210	4299100	2801000	2096800	1.10469	0.0450893	0.0795146	26.2462	4.71404	up
Lmsn001477	C27H22O18	1-O-Galloyl-4,6-(S)-HHDP-β-D-glucose	Phenolic acids	Phenolic acids	9	9	9	772490	354330	761200	1.11902	0.0445955	0.078877	69926.7	16.0936	up
mws1060	C10H12N4O5	9-(Arabinosyl)hypoxanthine	Nucleotides and derivatives	Nucleotides and derivatives	647500	383610	326910	9	9	9	1.11947	0.0444664	0.0788224	1.98819e-05	-15.6182	down
mws0344	C5H10O6	D-Xylonic acid	Others	Saccharides and Alcohols	4192200	6362700	6288000	2236100	2464400	2549000	1.05827	0.0439888	0.0781483	0.430419	-1.21619	down
Zmgn000173	C5H10O5	D-Ribose	Others	Saccharides and Alcohols	200700	323750	252120	92728	135210	115160	1.02715	0.0439725	0.0781483	0.441812	-1.1785	down
pmb0296	C21H40O4	1-Oleoyl-Sn-Glycerol	Lipids	Glycerol ester	38869	77691	49013	1428.2	1024.9	1193.9	1.11229	0.0433766	0.0777486	0.0220265	-5.50461	down
Lmhp009384	C33H58O14	1-Linoleoylglycerol-2,3-di-O-glucoside	Lipids	Glycerol ester	46989	28004	24292	9	9	9	1.11897	0.0422927	0.0761459	0.000271944	-11.8444	down
Hmmn002544	C16H20O9	Ferulic acid-4-O-glucoside	Phenolic acids	Phenolic acids	3822500	2386600	2164100	488900	344930	313200	1.09336	0.0422205	0.0761459	0.136988	-2.86788	down
pmb2507	C5H11O7P	2-Deoxyribose-1-phosphate	Nucleotides and derivatives	Nucleotides and derivatives	642780	528150	318840	46165	72505	46857	1.09114	0.0421723	0.0761459	0.111109	-3.16995	down
Xmsn002700	C21H22O12	Taxifolin-3'-O-glucoside	Flavonoids	Flavanonols	325510	353280	407280	1111900	743800	786900	1.0665	0.0417658	0.0757064	2.43318	1.28284	up
mws4170	C6H12O6	D-Glucose*	Others	Saccharides and Alcohols	602880	592890	773380	1185900	1926100	1704200	1.04623	0.0417044	0.0757064	2.44583	1.29032	up
Lmhp008885	C20H42NO7P	LysoPE 15:0(2n isomer)	Lipids	LPE	3146.1	4041.4	1874.3	9	9	9	1.11695	0.0409272	0.0745228	0.00297954	-8.39069	down
Hmbp001276	C8H8O4	Gallacetophenone	Phenolic acids	Phenolic acids	265310	273390	385090	909660	1647600	1519700	1.07287	0.0405117	0.0739339	4.4133	2.14186	up
Jmwn002172	C14H20O8	3,4-dihydroxyphenylethanol-β-D-glucopyranoside	Phenolic acids	Phenolic acids	16272	20449	13831	71684	65978	41132	1.06295	0.0401147	0.0735273	3.53683	1.82246	up
Lmyn001519	C11H10O9	L-Malic acid-2-O-gallate	Phenolic acids	Phenolic acids	5386.4	19244	6514.9	274670	153760	161170	1.07723	0.0399239	0.0733613	18.9306	4.24265	up
mws0255	C4H5N3O	Cytosine	Nucleotides and derivatives	Nucleotides and derivatives	26351	15428	32762	9	9	9	1.1183	0.0390861	0.0721521	0.000362217	-11.4309	down
Lmmp000897	C30H26O14	Gallocatechin-(4α→8)-gallocatechin	Flavonoids	Flavanols	45969	35706	43780	1227200	2416600	2474300	1.11133	0.0389845	0.0721498	48.7673	5.60784	up
Lmsp004166	C27H30O16	Quercetin-3-O-glucoside-7-O-rhamnoside	Flavonoids	Flavonols	184260	193280	146220	389390	565180	652100	1.06678	0.0389478	0.0721498	3.06757	1.6171	up
Lmsn000954	C8H16O6	Dambonitol	Others	Saccharides and Alcohols	9	9	9	829880	448500	946630	1.11928	0.0387532	0.0721498	82407.8	16.3305	up
pmn001583	C27H30O16	Quercetin-3-O-robinobioside	Flavonoids	Flavonols	71220	76349	58331	3824100	2396400	2047400	1.11321	0.0385397	0.0719707	40.1549	5.32751	up
Lmtn000940	C14H18O10	1-O-(3,4-Dihydroxy-5-methoxy-benzoyl)-glucoside	Phenolic acids	Phenolic acids	303500	67889	82239	7703200	3930800	5202000	1.08186	0.0382393	0.0715762	37.1141	5.2139	up
Zmhn001446	C28H36O13	Syringaresinol-4'-O-glucoside	Lignans and Coumarins	Lignans	44356	79260	51635	205630	383150	311870	1.07025	0.0378995	0.0712723	5.1392	2.36154	up
pmn001515	C14H14O9	3-Galloylshikimic acid	Phenolic acids	Phenolic acids	9	9	9	85474	42820	58358	1.11906	0.0378744	0.0712723	6913.04	12.7551	up
Zmjn001813	C7H12O4	Pimelic acid	Organic acids	Organic acids	49372	27486	28975	9	9	9	1.11912	0.0378156	0.0712723	0.000255119	-11.9365	down
Lmfn001337	C27H24O18	1,2,3-Tri-O-galloyl-D-glucose	Phenolic acids	Phenolic acids	9	9	9	83278	42477	55698	1.11911	0.0373018	0.0706447	6720.48	12.7143	up
mws1409	C15H22N2O18P2	Uridine-5'-diphosphoglucuronic acid	Nucleotides and derivatives	Nucleotides and derivatives	8493.9	4110.1	7482.8	9	9	9	1.11757	0.0371107	0.0704488	0.00134417	-9.53907	down
Lmsn001900	C27H22O18	3-O-Galloyl-4,6-(S)-HHDP-β-D-glucose	Phenolic acids	Phenolic acids	9	9	9	754070	365440	646020	1.11933	0.0366146	0.0696719	65390	15.9968	up
HJN074	C31H28O12	Procyanidin A6	Tannins	Proanthocyanidins	17750	36411	31588	9	9	9	1.11842	0.0362379	0.0691188	0.000314872	-11.6329	down
pmn001647	C45H38O18	Procyanidin C2	Tannins	Proanthocyanidins	50917	99263	67455	9	9	9	1.11912	0.0361872	0.0691188	0.000124061	-12.9767	down
mws2628	C5H11NO2	N-Methyl-4-aminobutyric acid	Organic acids	Organic acids	19179	30159	19898	4888.2	8301.3	7080.3	1.0584	0.0359897	0.0689731	0.292764	-1.77219	down
pme0519	C12H22O11	D-Sucrose*	Others	Saccharides and Alcohols	2280700	1537300	1430300	365750	593550	541540	1.06385	0.0359575	0.0689731	0.285967	-1.80608	down
MWS0933	C7H11N3O2	1-Methylhistidine	Amino acids and derivatives	Amino acids and derivatives	33344	55196	30781	9	9	9	1.11917	0.0359189	0.0689731	0.00022628	-12.1096	down
Lmsp004521	C29H24O15	1-O-Cinnamoyl-4,6-(S)-HHDP-β-D-glucose	Phenolic acids	Phenolic acids	6268.5	12623	9645.8	9	9	9	1.11818	0.0353414	0.0683835	0.00094613	-10.0457	down
Lmqp000873	C4H4O3	Succinic anhydride	Organic acids	Organic acids	24185	17108	33719	9	9	9	1.11871	0.0351312	0.0681409	0.000359942	-11.4399	down
mws1077	C16H18O9	Scopoletin-7-O-glucoside (Scopolin)	Lignans and Coumarins	Coumarins	13711	9749.3	6999.5	9	9	9	1.11863	0.0349515	0.0681216	0.000886414	-10.1397	down
Lmln001856	C21H20O13	5,7-Dihydroxy-4-oxo-2-(3,4,5-trihydroxyphenyl)-4H-chromen-3-yl-alloside	Others	Others	54984	73402	56115	27820000	15757000	16838000	1.11746	0.0349213	0.0681216	327.451	8.35513	up
Zmpn008194	C30H48O4	Corosolic acid*	Terpenoids	Triterpene	1456000	2845800	2671700	66269	17754	69169	1.0861	0.0348761	0.0681216	0.0219677	-5.50847	down
pmb3012	C22H22O11	Chrysoeriol-7-O-glucoside	Flavonoids	Flavones	24556	33818	17177	9	9	9	1.11893	0.034677	0.0680822	0.000357374	-11.4503	down
Jmhn004431	C23H22O14	syringetin-3-glucuronide	Flavonoids	Flavonols	9	9	9	87470	55932	47496	1.11925	0.034668	0.0680822	7070.3	12.7876	up
pmb0034	C10H16N2O7	L-α-Glutamyl-L-Glutamic Acid	Amino acids and derivatives	Amino acids and derivatives	9	9	9	14613	8029.4	16006	1.11822	0.0346227	0.0680822	1431.42	10.4832	up
Smpn011792	C30H48O4	2,3-Dihydroxy-12-ursen-28-oic acid	Terpenoids	Triterpene	2162700	4165900	4024500	120030	38214	321060	1.04457	0.0344935	0.0680822	0.0462957	-4.43298	down
pmb2406	C25H52NO7P	LysoPC 17:0	Lipids	LPC	4823.2	4640.1	8065	9	9	9	1.11832	0.0344883	0.0680822	0.00154037	-9.34251	down
Lmsn002110	C27H22O18	Corilagin	Tannins	Tannin	14604	19201	26120	3857900	1954400	2893600	1.11441	0.0344812	0.0680822	145.28	7.18269	up
Lmqn004838	C15H8O8	3-O-Methylellagic acid	Tannins	Tannin	6596.8	13974	6396.7	28237	38158	51711	1.03677	0.0343873	0.0680822	4.37957	2.13079	up
Zmjp003179	C26H28O15	Orientin-2''-O-xyloside	Flavonoids	Flavonoid carbonoside	9	9	9	51670	99687	98002	1.1189	0.0340146	0.0679445	9235.52	13.173	up
pmb0998	C10H14N5O8P	Guanosine 5'-monophosphate	Nucleotides and derivatives	Nucleotides and derivatives	11040	6087.6	7009.5	9	9	9	1.1187	0.0339857	0.0679445	0.00111861	-9.80408	down
Lmlp003024	C20H30O7N4	N'-p-Coumaroylagmatine-glucoside	Alkaloids	Phenolamine	11885	8546.5	13000	192670	325340	200490	1.10967	0.0335376	0.0674954	21.4917	4.42571	up
Lmyn003183	C41H30O27	Terchebin	Tannins	Tannin	9	9	9	46122	23669	33974	1.11899	0.0334563	0.0674954	3843.15	11.9081	up
pme0490	C6H5NO2	Nicotinic acid (Vitamin B3)	Others	Vitamin	85066	58978	44892	9	9	9	1.11932	0.0331988	0.0671502	0.000142906	-12.7727	down
Hmdp001587	C34H26O22	Tercatain	Tannins	Tannin	9	9	9	364520	282690	532140	1.11954	0.0331536	0.0671502	43679.6	15.4147	up
Zmgn003633	C12H20O3	12-Oxo-10E-Dodecenoic Acid	Lipids	Free fatty acids	9	9	9	4384.5	4779.1	2458.8	1.1175	0.0327123	0.0665013	430.459	8.74973	up
mad2394	C24H22O12	Sinapoyl-p-coumaroyltartaric acid	Phenolic acids	Phenolic acids	2417.6	5618.8	10439	246950	157050	141930	1.085	0.0324892	0.0662152	29.549	4.88504	up
Lmsn001753	C48H28O30	Punicalagin (2,3-HHDP-4,6-gallagy l-D-glucose)	Tannins	Tannin	9	9	9	29491	16020	30535	1.11865	0.0323806	0.0662047	2816.52	11.4597	up
pme0274	C6H13NO2	6-Aminocaproic acid	Organic acids	Organic acids	190350	120680	236160	9	9	9	1.11923	0.0322524	0.0662047	4.9343e-05	-14.3068	down
pme2237	C6H14O6	Dulcitol*	Others	Saccharides and Alcohols	18542000	10675000	12726000	887680	1985000	1900100	1.07932	0.0319259	0.065918	0.113792	-3.13553	down
Lmyn002435	C19H28O10	Hydrangeifolin I	Phenolic acids	Phenolic acids	9	9	9	46202	90040	74480	1.11906	0.0317954	0.065918	7804.52	12.9301	up
Lmsn001812	C34H26O23	Punigluconin	Tannins	Tannin	20917	9402.5	18025	859120	458170	656380	1.10555	0.0309256	0.0643349	40.8251	5.35139	up
Hmmn003964	C16H24O9	7-Deoxyloganic acid	Terpenoids	Monoterpenoids	74126	85789	79166	2932100	1950700	1684900	1.11422	0.0308288	0.0643	27.4706	4.77982	up
MWSHY0067	C27H30O16	Quercetin-3-O-rutinoside (Rutin)	Flavonoids	Flavonols	177120	206720	166140	423280	615440	655710	1.08064	0.0306063	0.0640022	3.08089	1.62335	up
pme1210	C5H11NO2S	L-Methionine	Amino acids and derivatives	Amino acids and derivatives	986610	557830	864300	1614800	2525500	2580000	1.02289	0.0305136	0.0639751	2.78996	1.48025	up
mws0089	C21H20O11	Kaempferol-7-O-glucoside*	Flavonoids	Flavonols	83807	94429	66303	1237000	1882700	1115600	1.10994	0.0304384	0.0639751	17.3195	4.11433	up
MWSHY0124	C15H12O4	Pinocembrin (Dihydrochrysin)	Flavonoids	Flavanones	15483	29647	24953	9	9	9	1.11874	0.0303774	0.0639751	0.000385257	-11.3419	down
mws1155	C6H14O6	D-Mannitol*	Others	Saccharides and Alcohols	3668000	2139600	2496200	135990	355040	311270	1.07767	0.030247	0.0639167	0.0966184	-3.37156	down
Hmsn002272	C15H20O8	Demethyl coniferin	Phenolic acids	Phenolic acids	48161	57010	57660	704870	1252600	1234200	1.11023	0.0301831	0.0639167	19.6011	4.29286	up
mws0242	C8H14O4	Suberic Acid	Organic acids	Organic acids	79971	58749	109220	9	9	9	1.11924	0.0299458	0.0636151	0.000108897	-13.1647	down
pmd0146	C28H54NO7P	LysoPC 20:2(2n isomer)	Lipids	LPC	4961.6	7131.3	3954.2	9	9	9	1.11866	0.0294591	0.0627472	0.00168255	-9.21514	down
pme3967	C12H17N5O5	2-(Dimethylamino)guanosine	Nucleotides and derivatives	Nucleotides and derivatives	38776	53294	71842	9	9	9	1.11913	0.0293389	0.0626574	0.000164723	-12.5677	down
pmb0532	C10H13N4O8P	Inosine 5'-monophosphate	Nucleotides and derivatives	Nucleotides and derivatives	31376	21093	17756	9	9	9	1.11927	0.0293378	0.0626574	0.000384478	-11.3448	down
Lmsn003297	C21H22O11	3,4,2',4',6'-Pentahydroxychalcone-4'-O-glucoside	Flavonoids	Chalcones	19703	15866	15197	322070	488390	592100	1.11212	0.029105	0.0624902	27.6279	4.78806	up
MWS2069	C8H10O2	2-Methoxy-4-methylphenol	Phenolic acids	Phenolic acids	4167.7	7511.2	5277.7	9	9	9	1.11857	0.0290384	0.0624902	0.0015923	-9.29467	down
pma1751	C12H15NO7	N-(beta-D-Glucosyl)nicotinate	Others	Vitamin	10782	10933	8096.6	342070	533010	632870	1.11371	0.0286813	0.0620783	50.5827	5.66057	up
Hmbn005207	C30H48O4	Hederagenin	Terpenoids	Triterpene	2074800	3689600	3695200	113350	30222	293080	1.03902	0.0285673	0.0619987	0.0461597	-4.43722	down
MWS1771	C10H13NO3	L-Tyrosine methyl ester	Amino acids and derivatives	Amino acids and derivatives	22998	16001	24256	8004.2	8575.4	12431	1.00819	0.0283568	0.0617086	0.458629	-1.1246	down
Lmzn006169	C30H48O4	Pomolic acid	Terpenoids	Triterpene	2093800	3676700	3745000	115950	38460	301400	1.0482	0.0283353	0.0617086	0.0479018	-4.38377	down
pmb2947	C45H38O18	Catechin-catechin-catechin	Flavonoids	Flavanols	25810	48001	40937	9	9	9	1.119	0.0280699	0.0614173	0.000235298	-12.0532	down
Lmyn005006	C30H28O13	Eriodictyol-7-O-(6''-O-p-coumaroyl)glucoside	Flavonoids	Flavanones	9	9	9	28335	15573	26826	1.11889	0.0279625	0.0613493	2619.78	11.3552	up
mws1506	C29H36O16	Plantamajoside	Phenolic acids	Phenolic acids	2471.2	2906.3	2940.3	72208	103740	130460	1.11455	0.0275181	0.0605399	36.8376	5.20311	up
pmn001587	C18H24O12	Asperulosidic acid	Terpenoids	Monoterpenoids	33507	45788	40149	1003800	1479900	1817500	1.11348	0.0274712	0.0605399	36.0102	5.17033	up
HJN003	C17H22O10	1-O-Sinapoyl-D-glucose	Phenolic acids	Phenolic acids	37835	31270	40906	168900	130870	108680	1.09157	0.02727	0.0603244	3.71281	1.89251	up
pmb0374	C5H5N5	2-Aminopurine	Nucleotides and derivatives	Nucleotides and derivatives	138200	77507	99820	9	9	9	1.11951	0.0272477	0.0603244	8.55711e-05	-13.5125	down
MWS2040	CH4O3S	Methanesulfonic acid	Organic acids	Organic acids	69826	103660	60625	9	9	9	1.11954	0.0269845	0.0600238	0.00011533	-13.0819	down
pme1439	C9H8O3	p-Coumaric acid	Phenolic acids	Phenolic acids	44277	33307	59726	9	9	9	1.11922	0.0269146	0.0600238	0.000196635	-12.3122	down
pmp000579	C22H22O11	Diosmetin-7-O-galactoside	Flavonoids	Flavones	185070	338570	273850	9	9	9	1.11948	0.0268906	0.0600238	3.38562e-05	-14.8502	down
mws0836	C30H26O12	Procyanidin B1	Tannins	Proanthocyanidins	2177600	3945900	3452500	21160	26375	36236	1.11444	0.0266133	0.059694	0.00874802	-6.83683	down
Lmfp001509	C13H16O9	1-O-Galloyl-rhamnose	Phenolic acids	Phenolic acids	12266	16624	21955	9	9	9	1.11894	0.0262817	0.0591154	0.000531026	-10.8789	down
pme3732	C9H13N3O5	Cytidine	Nucleotides and derivatives	Nucleotides and derivatives	46743	29356	53165	9	9	9	1.11911	0.0261885	0.0590714	0.000208875	-12.2251	down
pmn001529	C28H22O17	3,4,5-Tri-O-Galloylshikimic acid	Phenolic acids	Phenolic acids	9	9	9	37034	30534	52556	1.1194	0.0256103	0.0579298	4449.04	12.1193	up
mws0214	C6H14O6	D-Sorbitol	Others	Saccharides and Alcohols	10992000	6708500	7727300	500850	1128500	1092300	1.08267	0.0255452	0.0579298	0.107034	-3.22385	down
Lmhp008744	C33H56O14	1-α-Linolenoyl-glycerol-2,3-di-O-glucoside	Lipids	Glycerol ester	41988	28585	24935	9	9	9	1.11947	0.0255209	0.0579298	0.000282699	-11.7884	down
Hmhn000927	C12H16O8	Phloroglucinol-1-O-β-D-glucopyranoside	Phenolic acids	Phenolic acids	6180.7	17482	7629.7	55786	58625	33332	1.02199	0.0253528	0.057836	4.72137	2.23921	up
Wmhn001495	C20H20O14	1,4-Di-O-Galloyl-D-glucose	Phenolic acids	Phenolic acids	60490	41095	54460	9422000	5375000	7086200	1.1166	0.0252365	0.0577347	140.236	7.13172	up
Hmcp002316	C21H20O11	Isorhamnetin-3-O-arabinoside	Flavonoids	Flavonols	35026	46646	26594	9	9	9	1.11941	0.0249881	0.0573298	0.000249386	-11.9693	down
pmn001367	C13H16O9	Protocatechuic acid-4-O-glucoside*	Phenolic acids	Phenolic acids	68518	57449	81118	5368900	4165900	3065900	1.1155	0.0249385	0.0573298	60.848	5.92714	up
Lmtn002324	C19H28O11	Benzyl-(2''-O-glucosyl)glucoside	Phenolic acids	Phenolic acids	89969	89901	99131	5174400	8845400	6405600	1.11709	0.0248435	0.0573256	73.2091	6.19395	up
mws0736	C8H16N2O3	N-Glycyl-L-leucine*	Amino acids and derivatives	Amino acids and derivatives	44820	35495	61249	9	9	9	1.11934	0.0245288	0.0569267	0.000190726	-12.3562	down
Lmjp001367	C26H29O15+	Cyanidin-3-O-(2''-O-xylosyl)galactoside	Flavonoids	Anthocyanidins	66024	54542	51859	2485800	4296900	3263100	1.11459	0.024469	0.0565138	58.2619	5.86448	up
Lmhn003689	C23H20O11	p-Coumaroylferuloyltartaric acid	Phenolic acids	Phenolic acids	9	9	9	38290	22295	27822	1.11937	0.024422	0.056843	3274.33	11.677	up
Lmhp011549	C28H56NO7P	LysoPC 20:1	Lipids	LPC	2851	4824.8	3415.3	9	9	9	1.11869	0.0244046	0.056843	0.00243438	-8.68223	down
mws0219	C4H7NO4	L-Aspartic Acid	Amino acids and derivatives	Amino acids and derivatives	2584300	2274800	2808500	19814000	12357000	15954000	1.10561	0.0240654	0.0563396	6.27641	2.64994	up
pmb0863	C24H46NO7P	LysoPC 16:2(2n isomer)	Lipids	LPC	3291.6	2494.1	4312.7	9	9	9	1.11847	0.0237071	0.0556631	0.00267369	-8.54695	down
pmn001629	C20H20O14	Digalloylglucose	Phenolic acids	Phenolic acids	26015	29992	38977	3038100	1824000	2160100	1.11599	0.0236879	0.0556631	73.9303	6.20809	up
Lmhp010162	C22H46NO7P	LysoPE 17:0	Lipids	LPE	3218.7	1898.1	3154.8	9	9	9	1.11809	0.023612	0.0556631	0.00326418	-8.25906	down
pme0230	C10H13N5O4	Adenosine	Nucleotides and derivatives	Nucleotides and derivatives	21810000	13059000	16040000	408260	715600	600870	1.11077	0.0235632	0.0556631	0.0338787	-4.88348	down
pme2529	C6H12O5	1,5-Anhydro-D-glucitol	Others	Saccharides and Alcohols	118500	88649	77114	24328	22672	16447	1.09132	0.0235005	0.0556631	0.223198	-2.1636	down
pmb2260	C23H46NO7P	LysoPC 15:1	Lipids	LPC	4155.5	7246.8	6280.3	9	9	9	1.11862	0.0232326	0.0553585	0.00152692	-9.35516	down
Lmyn003256	C27H22O18	Isocorilagin	Tannins	Tannin	9	9	9	323360	365260	529470	1.11976	0.0231646	0.0553585	45114.4	15.4613	up
Lmbn005369	C18H32O3	13(S)-HODE;13(S)-Hydroxyoctadeca-9Z,11E-dienoic acid*	Lipids	Free fatty acids	206500	196060	197290	114130	46848	62400	1.003	0.022893	0.0550391	0.37239	-1.42511	down
mws0854	C6H12O5	Rhamnose	Others	Saccharides and Alcohols	122250	75473	98441	13088	23647	19080	1.08312	0.0227417	0.0548397	0.18846	-2.40767	down
pme0181	C7H11N3O2	3-Methyl-L-Histidine	Amino acids and derivatives	Amino acids and derivatives	92794	121110	78175	43002	40343	22911	1.01824	0.0227307	0.0548397	0.363792	-1.45881	down
mws0183	C7H6O4	3,4-Dihydroxybenzoic acid (Protocatechuic acid)*	Phenolic acids	Phenolic acids	213700	143830	149890	1647200	1065200	1177000	1.1025	0.0226852	0.0548397	7.66505	2.9383	up
MWS20145	C21H22O11	Eriodictyol-7-O-glucoside	Flavonoids	Flavanones	494540	825940	780990	49545	60907	120480	1.07905	0.0226341	0.0548397	0.109891	-3.18586	down
pme3163	C7H15O10P	D-Sedoheptuiose 7-phosphate	Others	Saccharides and Alcohols	1674300	1459700	1144500	583490	839460	605680	1.03051	0.0223541	0.0545603	0.474145	-1.0766	down
Lmhp009526	C27H46O9	2-α-Linolenoyl-glycerol-1-O-glucoside	Lipids	Glycerol ester	36764	24709	23265	9	9	9	1.11956	0.0222056	0.0543917	0.000318629	-11.6158	down
Lmgp002593	C7H6O2	3-hydroxybenzaldehyde	Phenolic acids	Phenolic acids	9	9	9	22364	25845	36566	1.11945	0.0221298	0.0543917	3139.81	11.6165	up
Lmzn006284	C30H48O4	2α-Hydroxyursolic acid	Terpenoids	Triterpene	2307500	3722000	3750800	136820	82818	118200	1.11053	0.0220482	0.0543917	0.0345427	-4.85548	down
pme1373	C9H14N3O7P	2'-Deoxycytidine-5'-monophosphate	Nucleotides and derivatives	Nucleotides and derivatives	14448	8413.5	12487	9	9	9	1.11905	0.0220349	0.0543917	0.000763823	-10.3545	down
MWSmce116	C10H13N5O3	5'-Deoxyadenosine	Nucleotides and derivatives	Nucleotides and derivatives	57482	61191	90635	9	9	9	1.11952	0.021863	0.054353	0.000128997	-12.9204	down
pmb0952	C12H17N4OS+	Thiamine (Vitamin B1)	Others	Vitamin	1296800	811620	1360800	9	9	9	1.11972	0.0217488	0.0542369	7.78273e-06	-16.9713	down
pmp001281	C26H52NO7P	LysoPC 18:1	Lipids	LPC	665400	1112900	973230	44731	44539	92774	1.09624	0.0216877	0.0542369	0.066161	-3.91787	down
Lmsn003364	C34H26O22	1,3-Di-O-galloyl-4,6-(S)-HHDP-β-D-glucose	Tannins	Tannin	9	9	9	418910	282380	480920	1.11971	0.0214376	0.0537949	43785.6	15.4182	up
mws0981	C6H5N5O2	Isoxanthopterin	Nucleotides and derivatives	Nucleotides and derivatives	9	9	9	27305	32986	19396	1.11932	0.021322	0.0537949	2951.37	11.5272	up
Lmhp010908	C27H54NO7P	LysoPC 19:1	Lipids	LPC	2257.9	3540.4	2429.9	9	9	9	1.11887	0.0209383	0.0530392	0.0032814	-8.25147	down
Lmhp008513	C33H56O14	2-α-Linolenoyl-glycerol-1,3-di-O-glucoside	Lipids	Glycerol ester	47546	31208	31529	9	9	9	1.11963	0.0208635	0.0530171	0.000244825	-11.996	down
Lmbp010382	C18H16O3	6-Methoxy-2-(2-phenylethyl)chromone	Others	Others	10585	8274.1	6333.5	9	9	9	1.11926	0.0207929	0.0530055	0.00107174	-9.86582	down
mws0863	C5H11O7P	2-Deoxyribose-5'-phosphate	Nucleotides and derivatives	Nucleotides and derivatives	145470	206480	129450	9	9	9	1.11977	0.0207263	0.0530038	5.60864e-05	-14.122	down
pme3083	C8H7NO3	2-(Formylamino)benzoic acid	Phenolic acids	Phenolic acids	63307	62745	90510	13756	9699.7	14139	1.0989	0.0207144	0.0530038	0.173598	-2.52618	down
Zmzn000079	C4H9O7P	D-Erythrose-4-phosphate	Others	Saccharides and Alcohols	25146	18485	23024	146240	94304	124970	1.10137	0.0206668	0.0530038	5.48367	2.45514	up
mws1329	C21H20O12	Quercetin-7-O-glucoside*	Flavonoids	Flavonols	533950	469700	434340	11471000	8015000	7516100	1.11465	0.0205903	0.0530038	18.7777	4.23095	up
pme2165	C5H4N2O4	Orotic acid (Vitamin B13)	Others	Vitamin	103160	70041	66843	9	9	9	1.11975	0.0204137	0.052878	0.000112479	-13.1181	down
pmn001637	C20H18O10	Kaempferol-3-O-arabinoside (Juglanin)	Flavonoids	Flavonols	9	9	9	32131	53907	44444	1.11946	0.0203767	0.052878	4832.67	12.2386	up
pmb2228	C27H56NO7P	LysoPC 19:0	Lipids	LPC	14339	8559.4	11860	9	9	9	1.11921	0.020275	0.0528599	0.000776791	-10.3302	down
Hmgp002327	C11H9O2N	3-amino-2-naphthoic acid	Alkaloids	Alkaloids	2322000	1555000	1605100	98748	131780	151910	1.11023	0.0202474	0.0528599	0.0697612	-3.84143	down
MWStz103	C15H22N6O5S	S-(5'-Adenosyl)-L-methionine	Amino acids and derivatives	Amino acids and derivatives	24960	15804	25802	9	9	9	1.11923	0.0202067	0.0528599	0.000405612	-11.2676	down
pmn001669	C12H14O5	Methyl sinapate	Phenolic acids	Phenolic acids	15069	11388	9209.7	9	9	9	1.11942	0.0200936	0.0528599	0.000757009	-10.3674	down
pme2125	C18H32O16	Raffinose*	Others	Saccharides and Alcohols	1778200	1102700	1472900	84313	95584	86079	1.11425	0.0199032	0.0527468	0.0610905	-4.03291	down
mws4163	C24H42O21	Nystose	Others	Saccharides and Alcohols	519050	340020	394660	48102	44368	49558	1.11253	0.0197563	0.0525307	0.113284	-3.14198	down
pmn001547	C27H26O15	3-Hydroxy-5-Methylphenol-1-O-(6'-Digalloyl)Glucoside	Phenolic acids	Phenolic acids	9	9	9	33781	28341	20332	1.11942	0.0196167	0.0523328	3053.85	11.5764	up
pmb3066	C22H26O12	5-O-p-Coumaroylshikimic acid O-glucoside	Phenolic acids	Phenolic acids	29920	63919	75491	56045000	38535000	36509000	1.1155	0.0196048	0.0523328	774.163	9.59649	up
pme3392	C21H21O10+	Pelargonidin-3-O-glucoside	Flavonoids	Anthocyanidins	9	9	9	100490	156910	162650	1.11826	0.0194815	0.0519719	15557.4	13.9253	up
mws0847	C6H7N5	1-Methyladenine	Nucleotides and derivatives	Nucleotides and derivatives	20664	12472	17623	9	9	9	1.11932	0.0194083	0.0521233	0.000531925	-10.8765	down
mws0639	C7H6O4	2,3-Dihydroxybenzoic Acid*	Phenolic acids	Phenolic acids	258540	177820	191220	1698800	1161600	1219200	1.10291	0.0194082	0.0521233	6.50053	2.70056	up
Zmhn002301	C15H18O8	p-Coumaric acid-4-O-glucoside	Phenolic acids	Phenolic acids	93186	103460	90711	525260	750020	541390	1.11043	0.0193254	0.0521233	6.322	2.66038	up
Hmcn001415	C17H24O10	Majoroside	Others	Others	728420	661050	452420	3438100	3425900	2296700	1.08724	0.0193047	0.0521233	4.97353	2.31427	up
Xmyp005654	C21H20O11	Kaempferol-4'-O-glucoside	Flavonoids	Flavonols	40468	128400	52149	617820	1012500	948600	1.07319	0.0192489	0.0521233	11.6684	3.54454	up
Lmqn000213	C24H42O21	Stachyose	Others	Saccharides and Alcohols	446940	304830	310880	21993	26603	22191	1.1145	0.0190399	0.0520036	0.0666137	-3.90804	down
pme0040	C5H5N5	Adenine	Nucleotides and derivatives	Nucleotides and derivatives	759380	1118500	1212800	33203	51700	45370	1.11158	0.0189078	0.0518189	0.0421503	-4.56831	down
MWS1882	C4H7NO4	Iminodiacetic acid	Organic acids	Organic acids	271370	202510	256580	1900000	1266300	1490400	1.10614	0.0184689	0.0507895	6.37502	2.67243	up
Zmhn003297	C21H20O14	3-O-Digalloyl quinic acid	Phenolic acids	Phenolic acids	9	9	9	54345	33358	48442	1.11954	0.0184434	0.0507895	5042.41	12.2999	up
Lmsn002785	C27H24O18	1,2,6-Tri-O-galloyl-β-D-glucose	Phenolic acids	Phenolic acids	9	9	9	128740	88807	144560	1.11967	0.0183721	0.0507895	13411.4	13.7112	up
mws2125	C3H5O6P	Phosphoenolpyruvate	Organic acids	Organic acids	267310	277250	173940	9	9	9	1.11979	0.0183597	0.0507895	3.75783e-05	-14.6997	down
mws1610	C30H48O4	Maslinic acid*	Terpenoids	Triterpene	2269900	3480100	3519900	120970	84337	111120	1.11356	0.018313	0.0507895	0.0341349	-4.87261	down
Lmzn106284	C30H48O4	Alphitolic acid	Terpenoids	Triterpene	2309800	3588700	3530200	120990	83908	125530	1.11258	0.0182949	0.0507895	0.0350449	-4.83465	down
pmb2871	C13H16O9	1-O-Gentisoyl-β-D-glucoside*	Phenolic acids	Phenolic acids	83196	82568	78854	5635000	4673400	3494700	1.11746	0.0182412	0.0507895	56.4272	5.81832	up
mws0913	C21H20O11	Kaempferol-3-O-galactoside (Trifolin)	Flavonoids	Flavonols	56209	83742	92865	1504000	1810600	1140500	1.10993	0.018151	0.0507895	19.1357	4.2582	up
Hmqp005411	C18H32O3	9-Oxo-12Z-Octadecenoic acid*	Lipids	Free fatty acids	18675	15984	11488	9	9	9	1.11947	0.0180926	0.0507895	0.000585087	-10.7391	down
Lmfn000604	C13H16O10	6-O-Galloyl-D-glucose	Phenolic acids	Phenolic acids	2326400	1611700	2046000	73762000	51782000	49682000	1.11487	0.0180682	0.0507895	29.2819	4.87194	up
Hmmp001310	C11H9NO2	3-Indoleacrylic acid	Alkaloids	Plumerane	11262000	7622700	8103400	940810	578370	734680	1.10803	0.0179509	0.0507895	0.0835131	-3.58185	down
Zmzn000113	C5H9NO4	L-threo-3-Methylaspartate	Amino acids and derivatives	Amino acids and derivatives	439030	357770	377050	1246500	890370	1071000	1.0916	0.017821	0.0507895	2.73278	1.45037	up
pmn001511	C13H18O7	3-Hydroxy-5-Methylphenol-1-O-Glucoside	Phenolic acids	Phenolic acids	9	9	9	102430	66047	75084	1.11975	0.0176726	0.0507895	9020.78	13.139	up
Cmzn005251	C21H22O10	6-O-Caffeoylarbutin	Phenolic acids	Phenolic acids	336740	442720	354500	2268700	1617500	1674900	1.10402	0.0173781	0.0501965	4.90414	2.294	up
NK10253223	C8H9NO3	2-Amino-3-methoxybenzoic acid	Phenolic acids	Phenolic acids	33797	29874	21062	9	9	9	1.1196	0.0173244	0.0501965	0.000318648	-11.6157	down
pmp001270	C24H48NO7P	LysoPC 16:1	Lipids	LPC	40337	58915	40419	9	9	9	1.11973	0.0171689	0.0501332	0.000193311	-12.3368	down
Lmsn002494	C19H14O12	Ellagic acid-4-O-Xyloside	Tannins	Tannin	156680	84413	115880	5468600	6948800	8643000	1.11357	0.0171632	0.0501332	58.9972	5.88257	up
mws0289	C23H46NO7P	LysoPE 18:1	Lipids	LPE	240190	344170	367890	24483	29200	42470	1.10183	0.0169046	0.049906	0.100975	-3.30794	down
Lmcp001821	C21H21O12+	Delphinidin-3-O-glucoside (Mirtillin)	Flavonoids	Anthocyanidins	331790	188800	363390	31973000	20239000	26114000	1.11251	0.0167668	0.0494468	88.6061	6.46933	up
Zmlp005013	C16H10O8	3,3'-O-Dimethylellagic Acid	Tannins	Tannin	23488	31164	37379	9	9	9	1.11948	0.0167304	0.0495739	0.000293379	-11.7349	down
Rfmb091	C18H32O3	9S-Hydroxy-10E,12Z-octadecadienoic acid*	Lipids	Free fatty acids	223020	234870	207390	124520	49852	64228	1.00191	0.0164622	0.0489599	0.358646	-1.47937	down
pmn001710	C24H26O13	Rosmarinic acid-3'-O-glucoside	Phenolic acids	Phenolic acids	189930	189570	190290	2609200	2046600	1748900	1.11501	0.0164064	0.0489599	11.2405	3.49063	up
pme2380	C5H6O5	α-Ketoglutaric acid	Organic acids	Organic acids	156170	100540	120960	9	9	9	1.11982	0.0162533	0.0488816	7.1491e-05	-13.7719	down
pmn001706	C30H48O4	2-Hydroxyoleanolic acid	Terpenoids	Triterpene	2244500	3235000	3442400	113040	85743	102860	1.11521	0.0161113	0.0486367	0.0338093	-4.88644	down
MWS0442	C18H32O16	Maltotriose	Others	Saccharides and Alcohols	106480	96472	138460	20799	18030	14689	1.10588	0.0155304	0.0472382	0.156755	-2.67342	down
mws0972	C6H12O3	6-Hydroxyhexanoic acid	Organic acids	Organic acids	43536	30358	30463	9	9	9	1.11978	0.0154621	0.0472095	0.000258727	-11.9163	down
Zmhn002227	C17H22O10	4-O-Glucosyl-sinapate	Phenolic acids	Phenolic acids	306800	344050	450110	70302	48390	42550	1.09901	0.0154502	0.0472095	0.146456	-2.77146	down
pma3101	C11H14NO6+	Nicotinate D-ribonucleoside	Others	Vitamin	791470	543770	781680	90245	144280	146410	1.09092	0.0153272	0.0471561	0.179948	-2.47435	down
mws0232	C17H20N4O6	Riboflavin (Vitamin B2)	Others	Vitamin	75825	50205	68453	6415.1	4279.2	7300.7	1.10427	0.0153256	0.0471561	0.0925274	-3.43398	down
Lmcp005089	C18H16O5	6,8-Dihydroxy-2-[2-(4-methoxyphenyl)ethyl]chromone	Others	Others	14059	10258	9506	9	9	9	1.11964	0.015289	0.0471561	0.000798273	-10.2908	down
Lmsn006267	C30H30O13	Phloretin-4'-O-(6''-Caffeoyl)glucoside	Flavonoids	Chalcones	8539.4	4178.9	5180	92072	140830	121950	1.10538	0.014971	0.0465957	19.826	4.30932	up
pme0436	C30H26O12	Procyanidin B3	Tannins	Proanthocyanidins	2930600	4391300	4281100	38720	46378	37640	1.11777	0.0147254	0.0460097	0.0105781	-6.56277	down
Lmsn003088	C27H24O18	1,4,6-Tri-O-galloyl-β-D-glucose	Phenolic acids	Phenolic acids	9	9	9	52341	36129	54548	1.11968	0.0145202	0.0455457	5296.96	12.3709	up
pmb2922	C15H24N2O17P2	Uridine 5'-diphospho-D-glucose	Nucleotides and derivatives	Nucleotides and derivatives	960730	761920	633420	9	9	9	1.12	0.0143812	0.0452866	1.14598e-05	-16.4131	down
Lmhp009190	C33H58O14	2-Linoleoylglycerol-1,3-di-O-glucoside	Lipids	Glycerol ester	79044	58546	54046	9	9	9	1.11987	0.0142	0.0448923	0.000140892	-12.7931	down
Cmsn002813	C16H14O7	Methyl 2-O-(4-hydroxybenzoyl)-2,4,6-trihydroxyphenylacetate	Phenolic acids	Phenolic acids	1867.2	3948.9	2108.8	456210	334500	316380	1.1142	0.0140405	0.0447401	139.698	7.12616	up
Lman004552	C21H22O9	Robustaside A;[6'-p-Coumarylarbutin]	Phenolic acids	Phenolic acids	1410.5	3190.8	3177.5	28850	27732	39350	1.0925	0.0137406	0.0439591	12.3325	3.62439	up
pme3961	C10H13N5O3	2'-Deoxyadenosine	Nucleotides and derivatives	Nucleotides and derivatives	74181	76543	105640	9	9	9	1.11977	0.0137276	0.0439591	0.000105319	-13.2129	down
Lmsn002247	C13H16O8	1-O-Salicyloyl-β-D-glucose*	Phenolic acids	Phenolic acids	282330	376230	305760	8598200	6757700	5876800	1.11562	0.0137053	0.0439591	22.0183	4.46063	up
ML10171848	C5H8O5	D-Arabinono-1,4-lactone	Others	Saccharides and Alcohols	160030	121080	109300	9	9	9	1.11993	0.0135938	0.0439591	6.91581e-05	-13.8197	down
mws1589	C18H32O16	D-Panose*	Others	Saccharides and Alcohols	615840	440480	452070	60126	31601	42830	1.1033	0.0134867	0.0439591	0.0892057	-3.48672	down
pmb1096	C8H7N	Indole	Alkaloids	Plumerane	580620	397840	456950	16858	23895	24984	1.11386	0.0134753	0.0439591	0.0457967	-4.44861	down
MWSCX017	C9H8O3	4-hydroxyphenyl acrylaldehyde	Others	Others	17804	15147	22540	9	9	9	1.1196	0.0134023	0.0439591	0.000486565	-11.0051	down
Lmtn002796	C21H22O11	Aromadendrin-7-O-glucoside	Flavonoids	Flavanonols	2562700	2889100	2546300	17115000	24491000	22390000	1.11322	0.01336	0.0439591	8.0014	3.00025	up
Zmgn000217	C5H6O4	Methylenesuccinic acid	Organic acids	Organic acids	179890	141570	142910	59888	53001	53119	1.10423	0.0133575	0.0439591	0.357491	-1.48402	down
pmn001667	C30H26O12	Procyanidin B4	Tannins	Proanthocyanidins	453730	671220	619280	19130	24389	16384	1.11469	0.0132828	0.0439591	0.0343435	-4.86382	down
pmb2620	C11H12O4	3,4-Dimethoxycinnamic acid	Phenolic acids	Phenolic acids	172440	155950	225430	41837	85785	68520	1.02231	0.0132532	0.0439591	0.354162	-1.49752	down
Zmln000899	C15H20O9	Syringaldehyde-4-O-glucoside	Phenolic acids	Phenolic acids	23413	28998	24965	957530	1239600	854950	1.11749	0.0131709	0.0439591	39.4448	5.30176	up
Lmsn001090	C27H22O19	Lagerstannin C	Tannins	Tannin	10335	16805	14297	24122000	16050000	20260000	1.11882	0.0131439	0.0439591	1458.41	10.5102	up
Cmhn001812	C40H28O25	Phloroglucinol-Pedunculagin	Tannins	Tannin	9	9	9	16928	22208	25455	1.11965	0.0130691	0.0439591	2392.26	11.2242	up
pme2651	C21H28N7O17P3	NADP (Nicotinamide adenine dinucleotide phosphate)	Nucleotides and derivatives	Nucleotides and derivatives	59156	39629	48900	9	9	9	1.1198	0.0128747	0.0439591	0.000182822	-12.4173	down
pme3443	C11H12O4	Sinapinaldehyde	Phenolic acids	Phenolic acids	351090	498340	502580	17563	15449	10773	1.11339	0.0126879	0.0435401	0.0323851	-4.94853	down
pmn001534	C34H28O22	1,2,3,6-Tetra-O-galloyl-β-D-glucose	Phenolic acids	Phenolic acids	27475	8281.8	20642	247060	167060	238010	1.07298	0.0126512	0.0435401	11.5628	3.53142	up
Zmpn000638	C4H9N3O2	3-Guanidinopropionic acid	Organic acids	Organic acids	42659	41545	29343	9	9	9	1.11981	0.0124676	0.043153	0.000237787	-12.038	down
Hmqp005455	C18H32O3	15(R)-Hydroxylinoleic Acid*	Lipids	Free fatty acids	11845	17350	13814	9	9	9	1.11967	0.0124005	0.0431302	0.000627776	-10.6375	down
Smcp000882	C15H21NO7	N-benzoyl-2-aminoethyl-β-D-glucopyranoside	Others	Others	6944.9	4753.6	5518.3	9	9	9	1.11957	0.0123267	0.0431302	0.00156824	-9.31664	down
mws1629	C15H22O9	Aucubin	Terpenoids	Sesquiterpenoids	9	9	9	48886	33860	38147	1.11983	0.0120814	0.0427372	4477.52	12.1285	up
Zmyn000083	C6H14O12P2	D-Glucose 1,6-bisphosphate	Others	Saccharides and Alcohols	9349.5	6587.4	6823.8	295680	205150	281830	1.11557	0.0120667	0.0427372	34.3865	5.10377	up
pme0183	C5H5N5O	Isoguanine	Nucleotides and derivatives	Nucleotides and derivatives	48706	33706	38441	9	9	9	1.11985	0.0118681	0.0423559	0.000223412	-12.128	down
Hmcp000405	C8H17NO	Dihydroisopelletierine	Alkaloids	Piperidine alkaloids	4348300	6476200	5301900	712160	1509300	1461900	1.05508	0.0115699	0.041476	0.228406	-2.13033	down
pme0026	C6H14N2O2	L-Lysine	Amino acids and derivatives	Amino acids and derivatives	341900	542160	793240	1409400	1357900	1894300	1.00459	0.0115161	0.0414682	2.77923	1.47468	up
pma1303	C24H46NO7P	LysoPC 16:2	Lipids	LPC	2811.3	3415	4096.9	9	9	9	1.11933	0.0115056	0.0414682	0.00261547	-8.57872	down
pme1119	C10H12N4O5	Inosine	Nucleotides and derivatives	Nucleotides and derivatives	94804	71749	68430	9	9	9	1.11996	0.011029	0.0400735	0.000114902	-13.0873	down
Zmyn004449	C18H30O4	9-Hydroxy-12-oxo-10(E),15(Z)-octadecadienoic acid	Lipids	Free fatty acids	2226.9	3179.6	2589.2	9	9	9	1.11943	0.0107491	0.0392342	0.00337682	-8.21012	down
Lmsn005788	C28H28O14	Phloretin-4'-O-(6''-Galloyl)glucoside	Flavonoids	Chalcones	9	9	9	24728	17679	19191	1.11982	0.0107236	0.0392342	2281.41	11.1557	up
Hmdn001667	C20H16O13	Ellagic acid-4-O-glucoside	Tannins	Tannin	1004800	1253100	1007700	10174000	8678000	12016000	1.11392	0.0104077	0.0383366	9.45247	3.24069	up
Lmhp009129	C23H48NO7P	LysoPC 15:0	Lipids	LPC	11677	16072	12426	9	9	9	1.11979	0.0101333	0.0374979	0.00067206	-10.5391	down
pme1777	C27H31O16+	Cyanidin-3,5-O-diglucoside (Cyanin)	Flavonoids	Anthocyanidins	9	9	9	374870	527860	429630	1.11865	0.0100032	0.0370439	49346.7	15.5907	up
MWSmce118	C5H6N2O2	Imidazole-4-Acetic Acid*	Organic acids	Organic acids	152400	155640	196380	874670	1081200	808590	1.10963	0.00999197	0.0371461	5.48047	2.4543	up
mws0045	C21H20O11	Quercetin-3-O-rhamnoside(Quercitrin)	Flavonoids	Flavonols	79113	109120	86122	19674	13844	23516	1.09137	0.00998915	0.0371461	0.207884	-2.26615	down
Lmhp009464	C22H44NO7P	LysoPE 17:1(2n isomer)	Lipids	LPE	16352	22753	22202	9	9	9	1.11971	0.0099034	0.0371461	0.000440406	-11.1489	down
mws1397	C22H18O10	Epicatechin gallate*	Flavonoids	Flavanols	792380	645780	923220	78801	35257	37273	1.09845	0.00986847	0.0371461	0.0640858	-3.96385	down
pme2993	C10H8O4	Scopoletin (7-Hydroxy-6-methoxycoumarin)	Lignans and Coumarins	Coumarins	237430	271660	333370	9	9	9	1.11993	0.00984591	0.0371461	3.2049e-05	-14.9294	down
Xmbp001692	C7H6O5	2,4,6-Trihydroxybenzoic acid	Phenolic acids	Phenolic acids	35910	24755	63515	339530	486680	389940	1.08722	0.00983834	0.0371461	9.79344	3.29182	up
mws1179	C21H22O10	Naringenin-7-O-glucoside (Prunin)	Flavonoids	Flavanones	1326400	2318100	2591100	9205300	9108400	12348000	1.07836	0.00973627	0.0371461	4.9172	2.29784	up
Lmsn004674	C15H18O7	1-O-Cinnamoyl-β-D-glucose	Phenolic acids	Phenolic acids	9	9	9	336890	428580	476240	1.11998	0.00961986	0.0371382	45989.3	15.489	up
MWSmce083	C11H12O4	Ferulic acid methyl ester	Phenolic acids	Phenolic acids	321230	297750	415040	73706	143100	125050	1.04041	0.00952377	0.0369449	0.330609	-1.5968	down
Lmsn001369	C34H24O22	Granatin A	Tannins	Tannin	9	9	9	72424	82993	101170	1.11994	0.00949817	0.0369449	9503.22	13.2142	up
MWSmce448	C5H6N2O2	Imidazol-1-yl-acetic acid*	Organic acids	Organic acids	158310	166850	172130	723950	856940	663120	1.11406	0.00925739	0.0362619	4.51248	2.17392	up
Hmln003405	C20H16O12	Ellagic acid-4-O-rhamnoside	Tannins	Tannin	9	9	9	37459	26738	33858	1.11987	0.00916541	0.0362553	3631.67	11.8264	up
Zmgn002106	C11H13NO3	N-Acetyl-L-phenylalanine	Amino acids and derivatives	Amino acids and derivatives	93785	76043	62347	14563	9859.9	2083.5	1.00323	0.00915754	0.0362553	0.114166	-3.1308	down
Lmhp010334	C27H48O9	2-Linoleoylglycerol-1-O-glucoside	Lipids	Glycerol ester	18520	17090	13317	9	9	9	1.11988	0.00894337	0.035729	0.000551843	-10.8235	down
Zmhn002334	C16H20O9	6-O-Feruloyl-D-glucose	Phenolic acids	Phenolic acids	65091	77961	90897	3629900	4950800	4022400	1.11782	0.00888314	0.0356658	53.8711	5.75144	up
Zmbp002538	C11H12N2O2	1-Methoxy-indole-3-acetamide	Alkaloids	Plumerane	15836000	11775000	12838000	869690	879550	1263200	1.11283	0.00877063	0.035391	0.074475	-3.7471	down
MWS0559	C6H10O5	1,6-anhydro-β-D-glucose	Others	Saccharides and Alcohols	9	9	9	62113	85482	81039	1.11991	0.0087251	0.0353851	8467.93	13.0478	up
mws0856	C21H20O12	Quercetin-4'-O-glucoside (Spiraeoside)	Flavonoids	Flavonols	603280	464410	492630	10089000	8629000	7402700	1.11611	0.00872151	0.0353851	16.7406	4.06528	up
MWSslk066	C8H8O4	3-Hydroxy-4-methoxybenzoic acid	Phenolic acids	Phenolic acids	144170	107380	113250	9	9	9	1.12002	0.00869344	0.0353851	7.40132e-05	-13.7219	down
mws0367	C18H30O2	α-Linolenic Acid	Lipids	Free fatty acids	3768600	5017800	4099300	456150	565160	407010	1.11269	0.00863387	0.0353851	0.110845	-3.17338	down
pme1683	C18H32CaN2O10	Calcium Pantothenate	Others	Vitamin	43372	43479	56807	9	9	9	1.11988	0.00856888	0.0353851	0.000187946	-12.3774	down
mws0126	C26H54NO7P	LysoPC 18:0	Lipids	LPC	21938	16924	23851	2154.3	1450.7	3317.9	1.09115	0.00856449	0.0353851	0.11039	-3.17932	down
pmb3107	C15H20O10	Glucosyringic Acid	Phenolic acids	Phenolic acids	1128700	1056400	1364700	300300	365790	294290	1.10615	0.0083782	0.0350401	0.270545	-1.88606	down
Lmbn005662	C18H32O3	9(10)-EpOME;(9R,10S)-(12Z)-9,10-Epoxyoctadecenoic acid	Lipids	Free fatty acids	6416	8840	8031.7	9	9	9	1.11971	0.0083405	0.0350401	0.00115941	-9.75239	down
Lmjp003822	C26H26O12	3,5-O-Dicaffeoylquinic Acid Methyl Ester	Phenolic acids	Phenolic acids	22218	29858	23879	9	9	9	1.11991	0.00829764	0.0350401	0.000355474	-11.458	down
Lmbn001930	C7H6O2	2-Hydroxybenzaldehyde (Salicylaldehyde)	Phenolic acids	Phenolic acids	73246	102490	96405	21265	22294	11898	1.07844	0.00823069	0.0349696	0.20378	-2.29491	down
Lmhp009769	C22H44NO7P	LysoPE 17:1	Lipids	LPE	16529	22332	21599	9	9	9	1.1198	0.00810341	0.0346119	0.000446576	-11.1288	down
Zmhn001358	C13H16O8	4-O-Glucosyl-4-hydroxybenzoic acid*	Phenolic acids	Phenolic acids	297600	368260	409640	8144300	7006000	6026700	1.11627	0.00809565	0.0346119	19.6904	4.29942	up
pme2493	C27H30O14	Kaempferol-3,7-O-dirhamnoside (Kaempferitrin)	Flavonoids	Flavonols	267890	360410	351100	9	9	9	1.11997	0.00801915	0.0346119	2.75679e-05	-15.1467	down
MWSHY0189	C21H20O10	Apigenin-7-O-glucoside(Cosmosiin)	Flavonoids	Flavones	9	9	9	28711	23772	32536	1.11991	0.00792242	0.0345745	3148.85	11.6206	up
pmb0854	C26H48NO7P	LysoPC 18:3	Lipids	LPC	124940	169970	143910	12297	10271	18384	1.10571	0.00785515	0.0344682	0.093323	-3.42162	down
mws0983	C20H39NO2	N-Oleoylethanolamine	Alkaloids	Alkaloids	226300	290780	223490	9	9	9	1.12005	0.00783318	0.0344682	3.64584e-05	-14.7434	down
mws0133	C6H6N2O	Nicotinamide	Others	Vitamin	25090	18988	25210	9	9	9	1.11985	0.00782472	0.0344682	0.000389678	-11.3254	down
pmb2826	C5H8O5	L-Citramalic acid	Organic acids	Organic acids	208460	135290	172480	460990	433960	344270	1.05795	0.00774632	0.0344682	2.40052	1.26335	up
ML10180524	C9H13N3O5	Cytarabine	Nucleotides and derivatives	Nucleotides and derivatives	123430	98857	134260	9	9	9	1.11995	0.00767775	0.0344682	7.57263e-05	-13.6888	down
pmb2799	C18H32O3	12,13-Epoxy-9-Octadecenoic Acid	Lipids	Free fatty acids	6676	9076.7	7895.7	9	9	9	1.11978	0.00765864	0.0344682	0.00114173	-9.77457	down
Lmsn004384	C29H26O16	1,4-Di-O-galloyl-2-O-p-coumaroyl-β-D-glucose	Phenolic acids	Phenolic acids	9	9	9	28851	21290	26586	1.11991	0.00759143	0.0344682	2841.74	11.4726	up
Lmbp003668	C20H18O10	Kaempferol-3-O-arabinoside	Flavonoids	Flavonols	64841	75637	61664	14338	19220	35956	1.00689	0.00753	0.0344682	0.343887	-1.53999	down
mws0875	C5H10N2O3S	L-Cysteinyl-L-glycine	Amino acids and derivatives	Amino acids and derivatives	225030	175990	236270	9	9	9	1.11998	0.007505	0.0344682	4.23669e-05	-14.5267	down
pmd0147	C28H54NO7P	LysoPC 20:2	Lipids	LPC	8399.2	11093	8951.2	9	9	9	1.11987	0.00743858	0.0344682	0.000949254	-10.0409	down
Lmhp009773	C27H46O9	1-α-Linolenoyl-glycerol-3-O-glucoside	Lipids	Glycerol ester	34290	27324	26233	9	9	9	1.12	0.0073498	0.0343133	0.000307353	-11.6678	down
pmn001423	C19H30O8	Roseoside	Others	Others	11165	11610	12650	314870	251320	245450	1.11853	0.00728072	0.0341896	22.9115	4.518	up
pmb0889	C18H30O2	Punicic acid (9Z,11E,13Z-octadecatrienoic acid)	Lipids	Free fatty acids	642710	649740	498560	15127	13110	21903	1.11498	0.00700046	0.0330669	0.0279954	-5.15867	down
Lmyn012331	C18H34O2	Petroselinic acid	Lipids	Free fatty acids	3011300	3904600	3281500	237820	275360	242390	1.11757	0.0069007	0.0327885	0.0740944	-3.75449	down
MWS3036	C5H8O5	3-Hydroxyglutaric acid	Organic acids	Organic acids	96502	78508	74060	9	9	9	1.12006	0.0067607	0.0323145	0.000108403	-13.1713	down
Lmcp004714	C19H18O6	6-Hydroxy-7-Methoxy-2-[2-(3'-Hydroxy-4'-Methoxyphenyl)Ethyl]Chromone	Others	Others	2992.8	2327.4	3029.2	9	9	9	1.11966	0.00669348	0.0321848	0.00323377	-8.27257	down
pme2743	C10H11NO3	N-Phenylacetylglycine	Amino acids and derivatives	Amino acids and derivatives	69780	55876	73536	9	9	9	1.11997	0.00648227	0.031357	0.000135548	-12.8489	down
Lmhp008440	C20H40NO7P	LysoPE 15:1	Lipids	LPE	3988.5	5139.4	5106.2	9	9	9	1.11974	0.00631819	0.0307485	0.00189685	-9.04218	down
Hmmp002124	C9H7NO	Indole-3-carboxaldehyde	Alkaloids	Plumerane	870820	692400	728430	77148	82618	76595	1.11795	0.00621125	0.0304124	0.10314	-3.27732	down
Lmsp000648	C9H15NO	Pseudopelletierine	Alkaloids	Piperidine alkaloids	8625.9	7783.1	6545.6	9	9	9	1.11994	0.00619054	0.0304124	0.00117623	-9.73161	down
Lmsn006093	C28H28O14	Phloretin-2'-O-(2''-Galloyl)glucoside	Flavonoids	Chalcones	9	9	9	20937	15944	19348	1.11995	0.00612346	0.0303527	2082.56	11.0241	up
mws4183	C20H18O11	Quercetin-3-O-arabinoside (Guaijaverin)*	Flavonoids	Flavonols	178220	172510	160840	811160	943160	1018700	1.11583	0.00612123	0.0303527	5.42061	2.43845	up
mws2623	C18H34O2	11-Octadecanoic acid(Vaccenic acid)	Lipids	Free fatty acids	2856000	3678200	3293200	242280	267910	265610	1.11792	0.00609158	0.0303527	0.0789425	-3.66305	down
mws0396	C18H34O2	Elaidic Acid	Lipids	Free fatty acids	11976000	15241000	14628000	1044000	1155200	1181500	1.11762	0.00598061	0.030204	0.080791	-3.62966	down
pmb0855	C24H50NO7P	LysoPC 16:0	Lipids	LPC	3936800	5239100	4880300	216590	209730	465650	1.09947	0.00585365	0.0297499	0.0634574	-3.97807	down
pmb0865	C26H48NO7P	LysoPC 18:3(2n isomer)	Lipids	LPC	121610	154880	137930	14421	15016	17000	1.11672	0.00581719	0.0297499	0.112053	-3.15775	down
pme0500	C18H32O16	D-Melezitose	Others	Saccharides and Alcohols	217280	234830	192100	93903	85893	81300	1.10645	0.00576932	0.0296972	0.405296	-1.30295	down
MWS20201	C13H16O10	1-O-Galloyl-β-D-glucose	Phenolic acids	Phenolic acids	99825	72556	115620	699800	899260	750120	1.10824	0.00575993	0.0296972	8.15685	3.02801	up
MWS4295	C18H36O3	DL-2-hydroxystearic acid	Lipids	Free fatty acids	10088	10723	12606	2070.2	2088.3	1710.4	1.11361	0.00567645	0.0295986	0.175626	-2.50942	down
Lmfn000797	C20H20O14	2,3-Di-O-Galloyl-β-D-Glucose	Phenolic acids	Phenolic acids	74286	28888	92772	4096100	3929400	4976300	1.10462	0.00560856	0.0294358	66.354	6.05211	up
pmp001251	C26H50NO7P	LysoPC 18:2(2n isomer)	Lipids	LPC	3627300	4255300	3966200	544570	675300	1693000	1.01808	0.00558781	0.0294358	0.245837	-2.02423	down
MWSslk154	C12H20O7	Triethyl citrate	Organic acids	Organic acids	7690.6	9944.5	9262.4	9	9	9	1.11988	0.00550518	0.0292759	0.00100381	-9.9603	down
pmb0751	C16H16O7	Trans-5-O-(p-Coumaroyl)shikimate	Phenolic acids	Phenolic acids	92613	121820	130680	15814	26735	40057	1.04409	0.00546448	0.0292532	0.239359	-2.06275	down
Lmhp112042	C21H38O4	1-Linoleoylglycerol	Lipids	Glycerol ester	516990	401430	444840	9	9	9	1.1201	0.00545549	0.0292532	1.98055e-05	-15.6237	down
Lmhp008801	C23H42NO7P	LysoPE 18:3	Lipids	LPE	34278	39506	44188	2448.7	3104.4	1867.4	1.11236	0.00539507	0.0292532	0.0629005	-3.99078	down
pme1419	C6H13NO2S	L-Methionine methyl ester	Amino acids and derivatives	Amino acids and derivatives	9	9	9	16156	13280	12850	1.11999	0.00538393	0.0292532	1566.15	10.613	up
pmn001631	C34H22O22	Punicalin	Tannins	Tannin	9	9	9	70531	76946	90273	1.12005	0.00534077	0.0292532	8805.56	13.1042	up
pme3337	C14H17N5O8	Succinyladenosine	Nucleotides and derivatives	Nucleotides and derivatives	935540	716390	814820	33289	48926	77279	1.10198	0.00519255	0.0289557	0.0646575	-3.95104	down
mws0027	C9H10O5	Syringic acid	Phenolic acids	Phenolic acids	44690	55857	48612	16752	21268	18492	1.09939	0.00512646	0.028787	0.378871	-1.40022	down
MWSmce689	C19H32O2	Methyl linolenate	Lipids	Free fatty acids	1499400	1896800	1609300	9	9	9	1.12012	0.00500436	0.0282993	5.39407e-06	-17.5002	down
HJN087	C21H22O10	Naringenin-4'-O-glucoside	Flavonoids	Flavanones	75153	55132	78929	1234600	1076600	975940	1.11526	0.00500027	0.0282993	15.7119	3.97378	up
Cmpp003619	C10H8O4	6,7-Dihydroxy-4-methylcoumarin	Lignans and Coumarins	Coumarins	747600	907800	944790	16623	29291	30710	1.1124	0.00494413	0.0282993	0.0294686	-5.08468	down
pme2246	C14H6O8	Ellagic acid	Tannins	Tannin	228990	164520	212670	742710	649440	833440	1.10075	0.00481641	0.0278243	3.6715	1.87637	up
mws1491	C18H32O2	Linoleic acid	Lipids	Free fatty acids	8932900	10070000	11236000	1253400	1178800	1536400	1.11417	0.0047834	0.0278243	0.131242	-2.9297	down
pmp000596	C27H30O17	Quercetin-3-O-(2''-O-galactosyl)glucoside	Flavonoids	Flavonols	87895	69949	74655	9	9	9	1.12009	0.00477199	0.0278243	0.00011613	-13.072	down
Lmhp010573	C27H48O9	1-Linoleoylglycerol-3-O-glucoside	Lipids	Glycerol ester	7801.8	7126.5	6129.8	9	9	9	1.12	0.00476446	0.0278243	0.00128217	-9.6072	down
Lmsn006753	C30H30O12	Phloretin-4'-O-(6''-p-Coumaroyl)glucoside	Flavonoids	Chalcones	9	9	9	324580	380040	412430	1.12009	0.00471208	0.0278243	41372.2	15.3364	up
Lmsn006905	C31H32O13	Phloretin-4'-O-(6''-Feruloyl)glucoside	Flavonoids	Chalcones	2193.4	5716.7	3337.3	514300	645060	624920	1.11335	0.0046752	0.0278243	158.639	7.30961	up
mws2212	C9H8O4	Caffeic acid	Phenolic acids	Phenolic acids	604090	516770	517640	224960	253180	223980	1.10732	0.00466781	0.0278243	0.428514	-1.22259	down
pmb3142	C13H16O8	Salicylic acid-2-O-glucoside	Phenolic acids	Phenolic acids	5878300	6519300	5170800	385640	473740	325700	1.1154	0.00463748	0.0278243	0.0674552	-3.88993	down
MWSmce460	C5H9NO	2-Piperidone	Alkaloids	Piperidine alkaloids	392480	372320	413180	54823	149050	61248	1.04093	0.00462203	0.0278243	0.225064	-2.15159	down
Lmtn002565	C14H18O9	1-O-Vanilloyl-D-Glucose	Phenolic acids	Phenolic acids	32695	45258	46890	312750	260990	252440	1.10971	0.00450919	0.0278243	6.61775	2.72634	up
pmd0130	C22H46NO7P	LysoPC 14:0	Lipids	LPC	40345	35221	43750	2916.3	3312.7	3401.1	1.11791	0.00444783	0.0278243	0.0807109	-3.63109	down
Jmwn002620	C15H18O9	Vanillic Acid-4-O-Glucuronide	Phenolic acids	Phenolic acids	2384800	2691800	3129500	40332000	47938000	39324000	1.11736	0.00443133	0.0278243	15.5487	3.95872	up
Lmmn002260	C27H36O12	5'-Methoxyisolariciresinol-9'-O-glucoside	Lignans and Coumarins	Lignans	11635	25620	18860	410490	476060	379090	1.10772	0.0043382	0.0276474	22.5544	4.49534	up
MWSmce455	C9H10O4	Vanillic acid methyl ester	Phenolic acids	Phenolic acids	81051	93779	102810	5631.8	9837.6	7113.1	1.10945	0.00423932	0.0272334	0.0813373	-3.61994	down
mws0009	C10H10O3	Coniferaldehyde	Phenolic acids	Phenolic acids	29125	35657	35637	9	9	9	1.12	0.00419399	0.0271595	0.000268873	-11.8608	down
Lmsp004450	C20H22O6	Dehydrodiconiferyl alcohol	Phenolic acids	Phenolic acids	124560	104610	101870	9	9	9	1.12012	0.00417355	0.0271595	8.15611e-05	-13.5818	down
pmn001519	C15H12O9	Galloyl Methyl gallate	Phenolic acids	Phenolic acids	9	9	9	14395	16826	17992	1.12001	0.00415044	0.0271595	1822.7	10.8319	up
mws0906	C16H22O8	Coniferin	Phenolic acids	Phenolic acids	887170	1006000	1092400	17228000	20325000	16818000	1.11837	0.00406368	0.0269681	18.2113	4.18676	up
Lmcp000611	C5H9N3O2	2-Amino-4,5-dihydro-1H-imidazole-4-acetic acid	Alkaloids	Alkaloids	3063600	3819200	3516000	9	9	9	1.12012	0.00398736	0.0266821	2.59645e-06	-18.555	down
pmp001086	C6H6O3	5-Hydroxymethylfurfural	Others	Others	50100	43226	19183	559310	701540	593270	1.09502	0.00394015	0.0265877	16.4797	4.04262	up
pmn001525	C23H26O11	3,5-Digalloylshikimic acid	Phenolic acids	Phenolic acids	9	9	9	35600	38048	30627	1.12005	0.00392403	0.0265877	3862.04	11.9151	up
pmf0440	C10H10O2	4-MethoxycinnaMaldehyde	Phenolic acids	Phenolic acids	63317	57322	71119	9	9	9	1.12005	0.00388317	0.0265877	0.000140802	-12.794	down
pmp001284	C19H38O4	Monopalmitin	Lipids	Glycerol ester	10360	12367	12638	964.16	1340.8	1215.7	1.11449	0.00384374	0.0265877	0.0995521	-3.3284	down
mws4176	C12H16N2O3	L-Alanyl-L-Phenylalanine	Amino acids and derivatives	Amino acids and derivatives	30819	26534	31973	12275	12919	18178	1.05054	0.00375227	0.0262007	0.485547	-1.04232	down
MWS5235	C18H36O3	12-Hydroxyoctadecanoic acid	Lipids	Free fatty acids	11288	5829	4536	600990	536580	661870	1.11137	0.00361451	0.0254601	83.1035	6.37684	up
Zmhn003030	C22H24O9	4-O-(6'-O-Glucosyl-p-coumaroyl)-4-hydroxybenzyl alcohol	Phenolic acids	Phenolic acids	9	9	9	114140	95479	115800	1.1201	0.00358813	0.0254601	12052.6	13.5571	up
Lmhp010515	C25H52NO7P	LysoPC 17:0(2n isomer)	Lipids	LPC	9335	9447.8	11187	9	9	9	1.11999	0.00358737	0.0254601	0.000900907	-10.1163	down
pme2527	C5H12N2O2	L-Ornithine	Amino acids and derivatives	Amino acids and derivatives	22362	10604	30246	67765	78614	60631	1.00057	0.00354353	0.0254601	3.27485	1.71143	up
HJN083	C26H34O11	Lariciresinol-4'-O-glucoside	Lignans and Coumarins	Lignans	273380	317250	339690	2345000	2140800	2588700	1.11653	0.00336223	0.0247657	7.60437	2.92683	up
Lmbn001467	C7H13NO3	5-Acetamidopentanoic Acid	Organic acids	Organic acids	343300	309600	376780	19113	13768	18436	1.11661	0.00332071	0.0246901	0.0498378	-4.32662	down
Lmfn001062	C27H24O18	2,4,6-Tri-O-galloyl-D-glucose	Phenolic acids	Phenolic acids	9	9	9	159310	134940	134310	1.12012	0.00330334	0.0246901	15872.6	13.9543	up
mws0582	C11H19N3O6S	S-(Methyl)glutathione	Amino acids and derivatives	Amino acids and derivatives	2362300	1408200	3134400	8268100	10162000	11111000	1.06303	0.00328253	0.0246901	4.27828	2.09703	up
Lmyn003835	C14H10O7	4-(3,4,5-Trihydroxybenzoxy)benzoic acid	Phenolic acids	Phenolic acids	2409600	2333800	2800400	79186	83811	138150	1.11286	0.00313046	0.0239405	0.0399198	-4.64675	down
Lmmn001643	C9H8O3	2-Hydroxycinnamic acid*	Phenolic acids	Phenolic acids	413930	356750	355640	68778	62618	58161	1.11688	0.00312228	0.0239405	0.168298	-2.57091	down
mws0277	C7H12O6	Quinic Acid	Organic acids	Organic acids	34977000	30062000	29390000	9	9	9	1.12018	0.0031156	0.0239405	2.85929e-07	-21.7378	down
pmn001378	C26H32O11	Pinoresinol-4-O-glucoside	Lignans and Coumarins	Lignans	384480	311790	290300	4102300	4058100	4784800	1.11669	0.00309477	0.0239405	13.1214	3.71385	up
HJN086	C21H22O11	Eriodictyol-3'-O-glucoside	Flavonoids	Flavanones	134650	174870	108980	645940	520190	529340	1.09435	0.00302174	0.0239405	4.0513	2.01839	up
mws0671	C4H9NO3	L-Homoserine*	Amino acids and derivatives	Amino acids and derivatives	254350	192390	294680	550260	544850	497210	1.06375	0.00300049	0.0239405	2.14766	1.10277	up
pmb0881	C23H44NO7P	LysoPE 18:2	Lipids	LPE	570810	555940	665120	26599	37369	46529	1.1118	0.0029917	0.0239405	0.0616657	-4.01939	down
Zmhn000892	C13H18O8	4-O-Glucosyl-3,4-dihydroxybenzyl alcohol	Phenolic acids	Phenolic acids	207320	247240	211810	1785600	2125800	2040700	1.11742	0.00297566	0.0239405	8.93212	3.159	up
mws0629	C13H16N2O5	L-Aspartyl-L-Phenylalanine	Amino acids and derivatives	Amino acids and derivatives	206740	182480	169250	6412.5	10770	13781	1.10652	0.00293128	0.0239405	0.0554434	-4.17284	down
mws0282	C11H12N2O2	L-Tryptophan	Amino acids and derivatives	Amino acids and derivatives	31960000	24586000	29656000	13264000	7411300	8721200	1.05864	0.00291234	0.0239405	0.341019	-1.55208	down
Lmsn002548	C15H18O9	1-O-Caffeoyl-β-D-glucose	Phenolic acids	Phenolic acids	2550600	2931700	3571900	42789000	50139000	43190000	1.1167	0.00279434	0.0238708	15.0337	3.91013	up
MWSmce585	C4H9NO2	Methyl 3-aminopropanoate	Amino acids and derivatives	Amino acids and derivatives	2084800	1930800	2311300	23143	25818	31140	1.11894	0.00279414	0.0238708	0.0126604	-6.30353	down
Lmtn003096	C26H36O11	Secoisolariciresinol 4-O-glucoside	Lignans and Coumarins	Lignans	520440	455340	358540	3633300	3313000	2979800	1.11161	0.00278526	0.0238708	7.43907	2.89512	up
MWSHY0174	C15H14O6	Epicatechin	Flavonoids	Flavanols	11281000	12359000	13543000	101250	60002	187150	1.10933	0.00274414	0.0238708	0.00936993	-6.73775	down
Lmhp009034	C21H42NO7P	LysoPE 16:1	Lipids	LPE	8648.8	8614.7	10050	9	9	9	1.12003	0.00269179	0.0238708	0.000988522	-9.98244	down
Rfmb320	C7H13NO2	1-Methylpiperidine-2-carboxylic acid	Organic acids	Organic acids	3081500	3680800	3420700	9	9	9	1.12015	0.00260266	0.0237493	2.65148e-06	-18.5248	down
Lmsn003111	C15H18O8	1-O-p-Coumaroyl-β-D-glucose	Phenolic acids	Phenolic acids	311280	421860	580680	39294000	33639000	34340000	1.11649	0.00248894	0.0229726	81.6497	6.35138	up
Lmhp011388	C21H36O4	2-α-Linolenoyl-glycerol	Lipids	Glycerol ester	356460	305170	355110	1364.4	808.5	1173.5	1.11832	0.00248468	0.0229726	0.0032913	-8.24713	down
mws0014	C10H10O4	Ferulic acid	Phenolic acids	Phenolic acids	1080200	1287500	1205900	69248	42721	43098	1.11386	0.00234896	0.0221908	0.0433924	-4.52641	down
Zmjp000624	C8H9NO3	Pyridoxal	Others	Vitamin	34963	32457	29551	9	9	9	1.12015	0.00233347	0.0221908	0.000278434	-11.8104	down
mws0230	C4H9NO3	L-Threonine*	Amino acids and derivatives	Amino acids and derivatives	225180	229830	281360	567150	488650	480810	1.08998	0.00232812	0.0221908	2.08674	1.06125	up
Zmhn002422	C16H20O9	1-O-Feruloyl-β-D-glucose	Phenolic acids	Phenolic acids	182830	171980	257630	2747700	2931800	2455400	1.11436	0.00226771	0.0221908	13.2828	3.73148	up
pmb0484	C5H14NO+	Choline	Alkaloids	Alkaloids	18741000	17859000	20904000	193980	257530	231020	1.11914	0.00226504	0.0221908	0.0118693	-6.39663	down
Hmqn002062	C34H24O22	Pedunculagin	Tannins	Tannin	9	9	9	89086	87450	101140	1.12014	0.00216828	0.0220396	10284.3	13.3282	up
mws0362	C17H34O2	Heptadecanoic acid	Lipids	Free fatty acids	12824000	10932000	12023000	9	9	9	1.12017	0.00210698	0.0219728	7.54633e-07	-20.3377	down
Zmhn001793	C15H18O9	6-O-Caffeoyl-D-glucose	Phenolic acids	Phenolic acids	1882400	2455300	2500500	16386000	13917000	16053000	1.11377	0.00209413	0.0219728	6.77898	2.76107	up
Lmyn004439	C20H22O11	3-Hydroxyl-5-methylphenol-1-O-β-D-(6'-galloyl)glucoside	Phenolic acids	Phenolic acids	9	9	9	493780	573750	514530	1.12015	0.00205785	0.0219728	58594.8	15.8385	up
MWSmce549	C17H34O4	1-Monomyristin	Lipids	Free fatty acids	207330	215580	186650	13483	14296	14539	1.11953	0.00203973	0.0219728	0.0694238	-3.84842	down
pmc0281	C15H21N5O8	Ribosyladenosine	Nucleotides and derivatives	Nucleotides and derivatives	74198	70060	77275	10630	26029	15227	1.05922	0.00203459	0.0219728	0.234213	-2.0941	down
Lmfn001158	C20H20O13	Ginnalin A (2,6-Di-O-Galloyl-1,5-Anhydro-D-Glucitol)	Tannins	Tannin	10136	32071	26242	678220	788490	788000	1.09893	0.00193926	0.0216282	32.94	5.04177	up
HJN093	C20H20O12	2-O-Salicyl-6-O-Galloyl-D-Glucose	Phenolic acids	Phenolic acids	9020.8	22640	17129	152800	121680	144480	1.08617	0.00193566	0.0216282	8.58704	3.10216	up
Lmhp009187	C20H42NO7P	LysoPE 15:0	Lipids	LPE	15221	17667	16057	9	9	9	1.12011	0.00193213	0.0216282	0.00055164	-10.824	down
Zmyn005252	C17H34O3	3-Hydroxy-palmitic acid methyl ester	Lipids	Free fatty acids	9403.2	7399.3	8372.8	1464.6	1899.6	913.37	1.08723	0.00191921	0.0216282	0.169911	-2.55715	down
Cmsp005051	C26H34O11	Isolariciresinol-9-O-glucoside	Lignans and Coumarins	Lignans	57055	46568	49303	4315.8	5486.8	8404.1	1.10087	0.00187298	0.0216282	0.119056	-3.07029	down
YC512118	C18H35NO	Oleamide (9-Octadecenamide)	Lipids	Free fatty acids	645540	728350	741190	2734.6	2753.2	2096.9	1.11946	0.00181466	0.0216282	0.00358601	-8.1234	down
MWS1848	C8H8O2	Phenyl acetate	Phenolic acids	Phenolic acids	74903	82363	65586	16373	8520.1	11693	1.09465	0.001773	0.0215715	0.164172	-2.60672	down
MWS20182	C10H12O4	Dihydroferulic Acid	Phenolic acids	Phenolic acids	9	9	9	21494	18906	19189	1.12013	0.00169973	0.0209982	2207	11.1079	up
Lmqp000427	C6H11NO3	N-Methyl-Trans-4-Hydroxy-L-Proline	Amino acids and derivatives	Amino acids and derivatives	169420	195380	164270	49463	79109	81363	1.05443	0.00167404	0.0209982	0.3968	-1.33352	down
mws1337	C9H17NO5	D-Pantothenic Acid	Others	Vitamin	1037200	898870	1019600	84647	107650	116570	1.11531	0.00163119	0.0207912	0.1045	-3.25843	down
MWSHY0065	C15H14O6	Catechin	Flavonoids	Flavanols	11106000	11572000	12756000	113000	51908	215120	1.10309	0.00161844	0.0207912	0.010725	-6.54288	down
MWSmce040	C8H8O3	Isovanillin	Phenolic acids	Phenolic acids	111860	113710	99876	9	9	9	1.12017	0.00159404	0.0207912	8.29631e-05	-13.5572	down
mws1488	C16H32O2	Palmitic acid	Lipids	Free fatty acids	31905	30543	32654	12873	10047	7774.8	1.08532	0.00155258	0.0207787	0.322757	-1.63148	down
Lmsn007789	C30H30O11	Phloretin-4'-O-(6''-Cinnamoyl)glucoside	Flavonoids	Chalcones	9	9	9	56621	62553	55066	1.12014	0.00153946	0.0207787	6453.33	12.6558	up
mws0458	C8H8O3	Vanillin; 4-Hydroxy-3-Methoxybenzaldehyde*	Phenolic acids	Phenolic acids	2620200	2373200	2766100	137190	99256	55820	1.10612	0.00147804	0.0204632	0.0376656	-4.73061	down
pmn001691	C18H32O5	9,12,13-Trihydroxy-10,15-octadecadienoic acid	Lipids	Free fatty acids	124430	149030	118010	44715	15001	16874	1.03904	0.00146831	0.0204632	0.195647	-2.35367	down
MWS4296	C11H14N2O3	Glycylphenylalanine	Amino acids and derivatives	Amino acids and derivatives	53312	56684	60669	9	9	9	1.12012	0.00139446	0.0199956	0.000158205	-12.6259	down
mws0425	C5H6O4	Citraconic acid	Organic acids	Organic acids	517750	518500	578340	9	9	9	1.12015	0.00138818	0.0199956	1.67225e-05	-15.8678	down
mws1189	C6H10O7	D-Galacturonic acid*	Others	Saccharides and Alcohols	302860	241780	225310	495240	548870	532180	1.08336	0.00129536	0.0192624	2.04726	1.0337	up
pmn001521	C20H22O11	3-Hydroxy-5-Methylphenol-1-O-(6'-Galloyl)Glucoside	Phenolic acids	Phenolic acids	9	9	9	552060	619620	612160	1.12016	0.00129103	0.0192624	66068.1	16.0117	up
MWSmce632	C10H10O4	Vanillin acetate	Phenolic acids	Phenolic acids	184690	168840	164410	9	9	9	1.12018	0.00126909	0.0192624	5.21296e-05	-14.2275	down
mws0355	C22H18O10	Catechin gallate*	Flavonoids	Flavanols	644950	694160	777860	93120	40424	64506	1.09725	0.00126683	0.0192624	0.0935535	-3.41806	down
Lmsn000842	C20H18O14	4,6-(S)-Hexahydroxydiphenoyl-β-D-glucose	Phenolic acids	Phenolic acids	181690	598760	279380	4904100	4539800	5535300	1.08548	0.00113892	0.0182911	14.1336	3.82106	up
pme2266	C10H16N2O3S	Biotin	Others	Vitamin	32001	33877	30169	9	9	9	1.12017	0.00111663	0.0182911	0.000281112	-11.7966	down
MWS0552	C15H28O2	Cis-10-Pentadecenoic Acid(C15: 1)	Lipids	Free fatty acids	1900400	2241500	1878100	252700	678700	258670	1.04682	0.00107577	0.0179967	0.197686	-2.33872	down
Cmhn001369	C34H24O22	Casuariin	Tannins	Tannin	9	9	9	369480	335380	371840	1.12017	0.00107558	0.0179967	39877.8	15.2833	up
pme0120	C5H11NO2	5-Aminovaleric acid	Organic acids	Organic acids	16158	12118	6443.3	52787	50390	47500	1.05435	0.00107515	0.0179967	4.33986	2.11765	up
pmb0789	C14H21NO8	Pyridoxine-5'-O-glucoside	Others	Vitamin	316210	300680	303620	21371	60240	62951	1.05388	0.00102796	0.0179967	0.157046	-2.67075	down
mws5042	C11H14N2O3	L-Glycyl-L-phenylalanine	Amino acids and derivatives	Amino acids and derivatives	91829	96546	86468	9	9	9	1.12018	0.00100846	0.0179967	9.82379e-05	-13.3134	down
pme0281	C8H6O4	Terephthalic acid	Phenolic acids	Phenolic acids	2120600	2068900	2493700	821170	416990	379500	1.06072	0.000985639	0.0179967	0.242049	-2.04663	down
Lmsn002071	C34H26O22	Tellimagrandin I	Tannins	Tannin	9	9	9	394270	393830	430720	1.12017	0.000904106	0.0172857	45141.5	15.4622	up
pme3017	C4H9NO2	2-Aminoisobutyric acid	Organic acids	Organic acids	1331300	1384900	1468700	36276	38448	38693	1.11994	0.000863418	0.0169104	0.0271015	-5.20548	down
Lmmn003323	C16H32O3	2-Hydroxyhexadecanoic acid	Organic acids	Organic acids	1098900	1250200	1247300	64999	106550	54687	1.10851	0.000848314	0.0169104	0.0629062	-3.99065	down
mws0262	C4H6O6	L-Tartaric acid	Organic acids	Organic acids	355250	330600	323640	9	9	9	1.12019	0.000811196	0.0167023	2.67462e-05	-15.1903	down
Lmhp012042	C21H38O4	2-Linoleoylglycerol	Lipids	Glycerol ester	704360	716160	771510	1995.8	1198.3	1545.8	1.11881	0.000803941	0.0167023	0.00216233	-8.8532	down
pme0282	C8H6O4	Phthalic acid	Phenolic acids	Phenolic acids	253720	219180	266890	88320	59175	39754	1.0622	0.000778531	0.0167023	0.253111	-1.98216	down
Zmgn000447	C3H7O7P	3-Phospho-D-glyceric acid	Others	Saccharides and Alcohols	1399900	1268600	1336100	30007	28775	41890	1.11775	0.000746	0.0166399	0.0251391	-5.31392	down
Lmbn007891	C18H34O4	Hydroxy ricinoleic acid	Lipids	Free fatty acids	25672	27931	27053	7583.8	7186.7	3581.1	1.06785	0.000717463	0.0164607	0.227529	-2.13588	down
pme1286	C14H20N6O5S	S-(5'-Adenosy)-L-homocysteine	Amino acids and derivatives	Amino acids and derivatives	9	9	9	11261	11709	12270	1.12016	0.000617798	0.0150331	1305.19	10.35	up
pmc0066	C10H13N4O7P	2'-Deoxyinosine-5'-monophosphate	Nucleotides and derivatives	Nucleotides and derivatives	2794700	3317200	2779300	12715000	11326000	11618000	1.11485	0.000581495	0.0145919	4.01059	2.00382	up
pme3184	C10H14N5O6P	2'-Deoxyadenosine-5'-monophosphate	Nucleotides and derivatives	Nucleotides and derivatives	109730	119290	121260	22283	40490	36934	1.07524	0.000562962	0.0145825	0.284649	-1.81274	down
mws0179	C17H20O9	Chlorogenic acid methyl ester	Phenolic acids	Phenolic acids	19288	22974	24975	1071400	997850	1001300	1.11934	0.000542023	0.0145082	45.6676	5.5131	up
mws0044	C15H12O7	Taxifolin(Dihydroquercetin)	Flavonoids	Flavanonols	99080	153920	120150	648950	581830	682790	1.10538	0.000540752	0.0145082	5.12815	2.35844	up
Hmqn003268	C15H12O7	5,7,3',4',5'-Pentahydroxydihydroflavone	Flavonoids	Flavanones	36804	46031	28546	182310	176920	205850	1.1026	0.000493754	0.0141602	5.0734	2.34295	up
Hmgn001653	C7H6O3	Protocatechualdehyde	Phenolic acids	Phenolic acids	333970	295390	347040	130870	84833	102810	1.08967	0.000481678	0.0141602	0.326212	-1.61612	down
MWSmce248	C9H8O3	3-Hydroxycinnamic Acid*	Phenolic acids	Phenolic acids	329340	295250	351380	98251	36720	68131	1.05545	0.000452232	0.013967	0.208103	-2.26463	down
pmb1912	C20H23N7O7	10-Formyltetrahydrofolic Acid	Alkaloids	Alkaloids	4190700	3729200	3570600	924520	922390	1440200	1.08824	0.000432048	0.0138774	0.286072	-1.80555	down
mws0028	C8H8O4	Vanillic acid	Phenolic acids	Phenolic acids	289170	277180	269480	9	9	9	1.12019	0.000422559	0.0138774	3.23032e-05	-14.918	down
HJN041	C21H24O11	Epicatechin glucoside	Flavonoids	Flavanols	845690	814070	949920	254120	179990	168760	1.10169	0.000405666	0.0138774	0.231013	-2.11395	down
Lmyn001269	C27H30O16	Kaempferol-3-O-sophoroside	Flavonoids	Flavonols	9	9	9	781500	768760	730550	1.12018	0.000405197	0.0138774	84474.4	16.3662	up
Hmfn000531	C6H8O6	L-Ascorbic acid (Vitamin C)	Others	Vitamin	492400	378540	347470	6016100	6114300	5588400	1.11635	0.000403897	0.0138774	14.5426	3.86221	up
Zmzn002575	C6H5NO3	2-Nitrophenol	Phenolic acids	Phenolic acids	103690	96678	95008	34046	27835	19474	1.08635	0.000390231	0.0138774	0.275429	-1.86025	down
pmb0550	C21H21O11+	Cyanidin-3-O-glucoside (Kuromanin)	Flavonoids	Anthocyanidins	3876100	2810900	3700500	145400000	152540000	155190000	1.11725	0.000336579	0.0129774	43.6226	5.447	up
pmd0160	C21H44NO7P	LysoPE 16:0(2n isomer)	Lipids	LPE	199050	211640	197770	2819.5	5733.3	5276.2	1.11261	0.000309177	0.0135278	0.0227279	-5.45939	down
pmf0615	C28H33O17+	Petunidin-3,5-di-O-glucoside	Flavonoids	Anthocyanidins	49108	27894	30118	360700	328970	315930	1.1046	0.000291436	0.0129774	9.3876	3.23076	up
Hmyp002315	C15H10O7	3,5,7,4'-Tetrahydroxy-Coumaronochromone	Others	Others	25492	25650	24311	9	9	9	1.12019	0.000282232	0.0133313	0.000357839	-11.4484	down
Hmyp002656	C11H11NO4	Methyl dioxindole-3-acetate	Alkaloids	Plumerane	39322	44379	37707	3467.9	3839.9	7791	1.08906	0.000274755	0.0133313	0.124364	-3.00736	down
Hmln002806	C16H16O8	5-O-Caffeoylshikimic acid	Phenolic acids	Phenolic acids	9098	17069	15405	69835	64884	76088	1.08926	0.000245645	0.0131502	5.07089	2.34224	up
Hmtn001120	C14H20O8	5-(2-Hydroxyethyl)-2-O-glucosylphenol	Phenolic acids	Phenolic acids	269870	268290	239560	1128600	1211100	1132700	1.118	0.000240224	0.0131502	4.46485	2.15861	up
pme2122	C5H9N3	Histamine	Alkaloids	Alkaloids	38497	36674	37757	10609	12372	8668.8	1.10582	0.000221341	0.0131502	0.280265	-1.83513	down
pme1086	C10H17N3O6S	Glutathione reduced form	Amino acids and derivatives	Amino acids and derivatives	775000	815790	812640	317570	273740	351710	1.10621	0.000220271	0.0131502	0.392364	-1.34973	down
MWSHY0064	C28H32O16	Isorhamnetin-3-O-neohesperidoside	Flavonoids	Flavonols	122790	130850	142250	24377	23694	39930	1.09195	0.000191893	0.0131502	0.222286	-2.16951	down
Zmdp002216	C11H20N2O5	L-γ-Glutamyl-L-leucine	Amino acids and derivatives	Amino acids and derivatives	92403	83446	86014	9947.5	15319	22753	1.08019	0.000186191	0.0131502	0.183376	-2.44712	down
pmb0876	C21H44NO7P	LysoPE 16:0	Lipids	LPE	692700	760910	805070	83640	92950	160040	1.09578	0.000164031	0.0131502	0.149038	-2.74624	down
Lmyn003971	C26H34O11	Dihydrodehydrodiconiferyl alcohol-4-O-glucoside	Lignans and Coumarins	Lignans	394710	345340	413840	3288400	3219600	3092400	1.11865	9.97864e-05	0.0100161	8.32003	3.05659	up
Lmyn000160	C8H14O8	Mucic acid Dimethyl Ester	Phenolic acids	Phenolic acids	269690	398080	276720	2114500	2117200	2053300	1.11048	4.6107e-05	0.00528913	6.65438	2.73431	up
Lmsn006452	C28H28O12	Phloretin-4'-O-(6''-Salicyloyl)glucoside	Flavonoids	Chalcones	6533.9	11910	10928	115830	110190	119410	1.10787	2.54312e-05	0.00340354	11.7606	3.55588	up
Zmhn001883	C14H18O9	Vanillic acid-4-O-glucoside	Phenolic acids	Phenolic acids	363860	407580	582240	7669300	7727300	7648300	1.11501	1.39576e-05	0.00224159	17.0239	4.08949	up
Zmgn004894	C8H8O3	Methyl 4-hydroxybenzoate*	Phenolic acids	Phenolic acids	381440	365800	366570	13304	22900	19831	1.11378	6.59786e-06	0.00132452	0.0503093	-4.31303	down
pmp001273	C26H50NO7P	LysoPC 18:2	Lipids	LPC	2950600	3104200	2946200	199820	203130	309100	1.11318	5.50122e-06	0.00132452	0.0791079	-3.66003	down
Lmmn002274	C26H34O11	Isolariciresinol-9'-O-glucoside	Lignans and Coumarins	Lignans	422580	394460	356370	3255400	3277500	3241700	1.11883	6.90119e-07	0.000277083	8.33008	3.05833	up
mws1350	C9H10O4	Syringaldehyde; 4-Hydroxy-3,5-Dimethoxybenzaldehyde	Phenolic acids	Phenolic acids	449720	440190	448390	29409	15120	21535	1.11128	4.23191e-07	0.000277083	0.0493641	-4.34039	down
