# Supplementary material for: Widely targeted metabolomics reveal the distribution of primary and secondary metabolites in pomegranate fruit
Source: Food Sci Nutr. 2024 Jun 26;12(9):6648–59. doi: 10.1002/fsn3.4264 (PMC11561811; doi:10.1002/fsn3.4264)
Supplement: Supplementary file 6 — Supplementary Table S6. [file FSN3-12-6648-s001.xlsx]

## Sheet: Sheet1
Supplementary table 6 The content of main organic acid in acidless and acidic pomegranate
		Oxalic acid	Quininic acid	Malic acid	Shikimic acid	Citric acid
Acidless varieties	Huaguang	2.43 ± 0.123 a	8.35 ± 0.45 a	0.94 ± 0.08 b	0.01 ± 0.02 a	0.59 ± 0.06 b
	Malisi	0.61 ± 0.73 b	7.33 ± 0.65 ab	1.55 ± 0.13 a	0.009 ± 0.29 a	1.35 ± 0.38 b
Acid varieties	Suanmeiren	0.41 ± 0.14 b	5.78 ± 0.2 b	0.85 ± 0.05 b	0.02 ± 0.07 a	17.97 ± 0.07 a
	Huazi	0.36 ± 0.004 b	7.15 ± 0.005 ab	0.95 ± 0.003 b	0.01 ± 0.0009 a	18.07 ± 0.001 a
	Turkmenistan	0.44 ± 0.17 b	6.26 ± 0.61 ab	0.82 ± 2.55 b	0.01 ± 2.64 a	14.33 ± 3.62 a
